# Supplementary material for: Usable comprehensive-factor authentication for a secure time attendance system
Source: PeerJ Comput Sci. 2021 Aug 16;7:e678. doi: 10.7717/peerj-cs.678 (PMC8384039; doi:10.7717/peerj-cs.678)
Supplement: Supplemental Information 1 [file peerj-cs-07-678-s001.zip]

Archive with 463 entries (360 files):
- TIME/
- TIME/TIME/
- TIME/TIME/Assets.xcassets/
- TIME/TIME/Assets.xcassets/i_nectec_remove_logo.imageset/
- TIME/TIME/Assets.xcassets/i_nectec_remove_logo.imageset/Contents.json
- TIME/TIME/Assets.xcassets/i_nectec_remove_logo.imageset/i_nectec_remove_logo.png
- TIME/TIME/Assets.xcassets/bg.imageset/
- TIME/TIME/Assets.xcassets/bg.imageset/Contents.json
- TIME/TIME/Assets.xcassets/bg.imageset/bg.jpg
- TIME/TIME/Assets.xcassets/i_nbtc_checkin_howto.imageset/
- TIME/TIME/Assets.xcassets/i_nbtc_checkin_howto.imageset/i_nbtc_checkin_howto.png
- TIME/TIME/Assets.xcassets/i_nbtc_checkin_howto.imageset/Contents.json
- TIME/TIME/Assets.xcassets/b_checkin_btn_pressed.imageset/
- TIME/TIME/Assets.xcassets/b_checkin_btn_pressed.imageset/Contents.json
- TIME/TIME/Assets.xcassets/b_checkin_btn_pressed.imageset/b_checkin_btn_pressed.png
- TIME/TIME/Assets.xcassets/b_main_btn_pressed.imageset/
- TIME/TIME/Assets.xcassets/b_main_btn_pressed.imageset/b_main_btn_pressed.png
- TIME/TIME/Assets.xcassets/b_main_btn_pressed.imageset/Contents.json
- TIME/TIME/Assets.xcassets/i_nectec_checkin_howto.imageset/
- TIME/TIME/Assets.xcassets/i_nectec_checkin_howto.imageset/Contents.json
- TIME/TIME/Assets.xcassets/i_nectec_checkin_howto.imageset/i_checkin_howto.png
- TIME/TIME/Assets.xcassets/bgAgreement.imageset/
- TIME/TIME/Assets.xcassets/bgAgreement.imageset/Contents.json
- TIME/TIME/Assets.xcassets/bgAgreement.imageset/bg.png
- TIME/TIME/Assets.xcassets/i_nectec_capture_prepare.imageset/
- TIME/TIME/Assets.xcassets/i_nectec_capture_prepare.imageset/Contents.json
- TIME/TIME/Assets.xcassets/i_nectec_capture_prepare.imageset/i_main_logo3.png
- TIME/TIME/Assets.xcassets/b_close.imageset/
- TIME/TIME/Assets.xcassets/b_close.imageset/b_close.png
- TIME/TIME/Assets.xcassets/b_close.imageset/Contents.json
- TIME/TIME/Assets.xcassets/i_nbtc_capture_prepare.imageset/
- TIME/TIME/Assets.xcassets/i_nbtc_capture_prepare.imageset/i_nbtc_capture_prepare.png
- TIME/TIME/Assets.xcassets/i_nbtc_capture_prepare.imageset/Contents.json
- TIME/TIME/Assets.xcassets/i_nbtc_remove_logo.imageset/
- TIME/TIME/Assets.xcassets/i_nbtc_remove_logo.imageset/Contents.json
- TIME/TIME/Assets.xcassets/i_nbtc_remove_logo.imageset/i_nbtc_remove_logo.png
- TIME/TIME/Assets.xcassets/b_checkin_btn_normal.imageset/
- TIME/TIME/Assets.xcassets/b_checkin_btn_normal.imageset/Contents.json
- TIME/TIME/Assets.xcassets/b_checkin_btn_normal.imageset/b_checkin_btn_normal.png
- TIME/TIME/Assets.xcassets/i_nectec_main_logo1.imageset/
- TIME/TIME/Assets.xcassets/i_nectec_main_logo1.imageset/i_nectec_main_logo1.png
- TIME/TIME/Assets.xcassets/i_nectec_main_logo1.imageset/Contents.json
- TIME/TIME/Assets.xcassets/AppIcon.appiconset/
- TIME/TIME/Assets.xcassets/AppIcon.appiconset/1024.png
- TIME/TIME/Assets.xcassets/AppIcon.appiconset/76.png
- TIME/TIME/Assets.xcassets/AppIcon.appiconset/60.png
- TIME/TIME/Assets.xcassets/AppIcon.appiconset/58.png
- TIME/TIME/Assets.xcassets/AppIcon.appiconset/167.png
- TIME/TIME/Assets.xcassets/AppIcon.appiconset/120-1.png
- TIME/TIME/Assets.xcassets/AppIcon.appiconset/29.png
- TIME/TIME/Assets.xcassets/AppIcon.appiconset/120.png
- TIME/TIME/Assets.xcassets/AppIcon.appiconset/40-1.png
- TIME/TIME/Assets.xcassets/AppIcon.appiconset/80-1.png
- TIME/TIME/Assets.xcassets/AppIcon.appiconset/20.png
- TIME/TIME/Assets.xcassets/AppIcon.appiconset/40-2.png
- TIME/TIME/Assets.xcassets/AppIcon.appiconset/Contents.json
- TIME/TIME/Assets.xcassets/AppIcon.appiconset/180.png
- TIME/TIME/Assets.xcassets/AppIcon.appiconset/80.png
- TIME/TIME/Assets.xcassets/AppIcon.appiconset/40.png
- TIME/TIME/Assets.xcassets/AppIcon.appiconset/58-1.png
- TIME/TIME/Assets.xcassets/AppIcon.appiconset/87.png
- TIME/TIME/Assets.xcassets/AppIcon.appiconset/152.png
- TIME/TIME/Assets.xcassets/i_nbtc_main_logo2.imageset/
- TIME/TIME/Assets.xcassets/i_nbtc_main_logo2.imageset/i_nbtc_main_logo2.png
- TIME/TIME/Assets.xcassets/i_nbtc_main_logo2.imageset/Contents.json
- TIME/TIME/Assets.xcassets/i_nectec_checkin_logo.imageset/
- TIME/TIME/Assets.xcassets/i_nectec_checkin_logo.imageset/i_nectec_checkin_logo.png
- TIME/TIME/Assets.xcassets/i_nectec_checkin_logo.imageset/Contents.json
- TIME/TIME/Assets.xcassets/b_main_btn_normal.imageset/
- TIME/TIME/Assets.xcassets/b_main_btn_normal.imageset/Contents.json
- TIME/TIME/Assets.xcassets/b_main_btn_normal.imageset/b_main_btn_normal.png
- TIME/TIME/Assets.xcassets/i_nectec_update_logo.imageset/
- TIME/TIME/Assets.xcassets/i_nectec_update_logo.imageset/Contents.json
- TIME/TIME/Assets.xcassets/i_nectec_update_logo.imageset/i_nectec_update_logo.png
- TIME/TIME/Assets.xcassets/Contents.json
- TIME/TIME/Assets.xcassets/i_nbtc_main_logo1.imageset/
- TIME/TIME/Assets.xcassets/i_nbtc_main_logo1.imageset/i_nbtc_main_logo1.png
- TIME/TIME/Assets.xcassets/i_nbtc_main_logo1.imageset/Contents.json
- TIME/TIME/Assets.xcassets/i_papd_logo.imageset/
- TIME/TIME/Assets.xcassets/i_papd_logo.imageset/i_papd_logo.png
- TIME/TIME/Assets.xcassets/i_papd_logo.imageset/Contents.json
- TIME/TIME/Assets.xcassets/i_nectec_main_logo2.imageset/
- TIME/TIME/Assets.xcassets/i_nectec_main_logo2.imageset/i_nectec_main_logo2.png
- TIME/TIME/Assets.xcassets/i_nectec_main_logo2.imageset/Contents.json
- TIME/TIME/Assets.xcassets/i_nbtc_checkin_logo.imageset/
- TIME/TIME/Assets.xcassets/i_nbtc_checkin_logo.imageset/i_nbtc_checkin_logo.png
- TIME/TIME/Assets.xcassets/i_nbtc_checkin_logo.imageset/Contents.json
- TIME/TIME/Assets.xcassets/i_nbtc_update_logo.imageset/
- TIME/TIME/Assets.xcassets/i_nbtc_update_logo.imageset/i_nbtc_update_logo.png
- TIME/TIME/Assets.xcassets/i_nbtc_update_logo.imageset/Contents.json
- TIME/TIME/code/
- TIME/TIME/code/AgreementController.swift
- __MACOSX/
- __MACOSX/TIME/
- __MACOSX/TIME/TIME/
- __MACOSX/TIME/TIME/code/
- __MACOSX/TIME/TIME/code/._AgreementController.swift
- TIME/TIME/code/CaptureFaceController.swift
- __MACOSX/TIME/TIME/code/._CaptureFaceController.swift
- TIME/TIME/code/CapturePrepareController.swift
- __MACOSX/TIME/TIME/code/._CapturePrepareController.swift
- TIME/TIME/code/tools/
- TIME/TIME/code/tools/DateAddition.swift
- __MACOSX/TIME/TIME/code/tools/
- __MACOSX/TIME/TIME/code/tools/._DateAddition.swift
- TIME/TIME/code/tools/GetDataNetwork.swift
- __MACOSX/TIME/TIME/code/tools/._GetDataNetwork.swift
- TIME/TIME/code/tools/ImageAddition.swift
- __MACOSX/TIME/TIME/code/tools/._ImageAddition.swift
- TIME/TIME/code/tools/UIAddition.swift
- __MACOSX/TIME/TIME/code/tools/._UIAddition.swift
- TIME/TIME/code/tools/Reachability.swift
- __MACOSX/TIME/TIME/code/tools/._Reachability.swift
- TIME/TIME/code/tools/GetIPAddress.swift
- __MACOSX/TIME/TIME/code/tools/._GetIPAddress.swift
- TIME/TIME/code/tools/EncryptDecryptAlgorithm.swift
- __MACOSX/TIME/TIME/code/tools/._EncryptDecryptAlgorithm.swift
- TIME/TIME/code/tools/CameraCaptureOutput.swift
- __MACOSX/TIME/TIME/code/tools/._CameraCaptureOutput.swift
- TIME/TIME/code/tools/SwiftCrypto.swift
- __MACOSX/TIME/TIME/code/tools/._SwiftCrypto.swift
- TIME/TIME/code/tools/StringAddition.swift
- __MACOSX/TIME/TIME/code/tools/._StringAddition.swift
- TIME/TIME/code/SigninController.swift
- __MACOSX/TIME/TIME/code/._SigninController.swift
- TIME/TIME/code/Register1Controller.swift
- __MACOSX/TIME/TIME/code/._Register1Controller.swift
- TIME/TIME/code/RemoveController.swift
- TIME/TIME/code/UpdateController.swift
- __MACOSX/TIME/TIME/code/._UpdateController.swift
- TIME/TIME/code/LoadingController.swift
- __MACOSX/TIME/TIME/code/._LoadingController.swift
- TIME/TIME/code/CheckinController.swift
- __MACOSX/TIME/TIME/code/._CheckinController.swift
- TIME/TIME/code/Register2Controller.swift
- TIME/TIME/code/AppDelegate.swift
- __MACOSX/TIME/TIME/code/._AppDelegate.swift
- TIME/TIME/code/data/
- TIME/TIME/code/data/DataString.swift
- __MACOSX/TIME/TIME/code/data/
- __MACOSX/TIME/TIME/code/data/._DataString.swift
- TIME/TIME/code/data/DataFactory.swift
- __MACOSX/TIME/TIME/code/data/._DataFactory.swift
- TIME/TIME/Base.lproj/
- TIME/TIME/Base.lproj/LaunchScreen.storyboard
- __MACOSX/TIME/TIME/Base.lproj/
- __MACOSX/TIME/TIME/Base.lproj/._LaunchScreen.storyboard
- TIME/TIME/Base.lproj/Main.storyboard
- __MACOSX/TIME/TIME/Base.lproj/._Main.storyboard
- TIME/TIME/assets/
- TIME/TIME/assets/models/
- TIME/TIME/assets/models/FaceModel.mlmodel
- __MACOSX/TIME/TIME/assets/
- __MACOSX/TIME/TIME/assets/models/
- __MACOSX/TIME/TIME/assets/models/._FaceModel.mlmodel
- TIME/TIME/assets/fonts/
- TIME/TIME/assets/fonts/THSarabun Bold.ttf
- __MACOSX/TIME/TIME/assets/fonts/
- __MACOSX/TIME/TIME/assets/fonts/._THSarabun Bold.ttf
- TIME/TIME/assets/fonts/THSarabun.ttf
- __MACOSX/TIME/TIME/assets/fonts/._THSarabun.ttf
- TIME/TIME/TIME.entitlements
- __MACOSX/TIME/TIME/._TIME.entitlements
- TIME/TIME/Info.plist
- __MACOSX/TIME/TIME/._Info.plist
- TIME/Pods/
- TIME/Pods/Toast-Swift/
- TIME/Pods/Toast-Swift/LICENSE
- TIME/Pods/Toast-Swift/Toast/
- TIME/Pods/Toast-Swift/Toast/Toast.swift
- TIME/Pods/Toast-Swift/README.md
- TIME/Pods/DropDown/
- TIME/Pods/DropDown/DropDown/
- TIME/Pods/DropDown/DropDown/resources/
- TIME/Pods/DropDown/DropDown/resources/DropDownCell.xib
- TIME/Pods/DropDown/DropDown/helpers/
- TIME/Pods/DropDown/DropDown/helpers/DPDKeyboardListener.swift
- TIME/Pods/DropDown/DropDown/helpers/DPDConstants.swift
- TIME/Pods/DropDown/DropDown/helpers/DPDUIView+Extension.swift
- TIME/Pods/DropDown/DropDown/src/
- TIME/Pods/DropDown/DropDown/src/DropDown.swift
- TIME/Pods/DropDown/DropDown/src/DropDownCell.swift
- TIME/Pods/DropDown/DropDown/src/DropDown+Appearance.swift
- TIME/Pods/DropDown/LICENSE
- TIME/Pods/DropDown/README.md
- TIME/Pods/Pods.xcodeproj/
- TIME/Pods/Pods.xcodeproj/project.pbxproj
- TIME/Pods/Pods.xcodeproj/xcuserdata/
- TIME/Pods/Pods.xcodeproj/xcuserdata/sruit.xcuserdatad/
- TIME/Pods/Pods.xcodeproj/xcuserdata/sruit.xcuserdatad/xcschemes/
- TIME/Pods/Pods.xcodeproj/xcuserdata/sruit.xcuserdatad/xcschemes/CryptoSwift.xcscheme
- TIME/Pods/Pods.xcodeproj/xcuserdata/sruit.xcuserdatad/xcschemes/UICountingLabel.xcscheme
- TIME/Pods/Pods.xcodeproj/xcuserdata/sruit.xcuserdatad/xcschemes/SearchTextField.xcscheme
- TIME/Pods/Pods.xcodeproj/xcuserdata/sruit.xcuserdatad/xcschemes/Pods-TIME.xcscheme
- TIME/Pods/Pods.xcodeproj/xcuserdata/sruit.xcuserdatad/xcschemes/SwiftyRSA.xcscheme
- TIME/Pods/Pods.xcodeproj/xcuserdata/sruit.xcuserdatad/xcschemes/Toast-Swift.xcscheme
- TIME/Pods/Pods.xcodeproj/xcuserdata/sruit.xcuserdatad/xcschemes/HanekeSwift.xcscheme
- TIME/Pods/Pods.xcodeproj/xcuserdata/sruit.xcuserdatad/xcschemes/xcschememanagement.plist
- TIME/Pods/Pods.xcodeproj/xcuserdata/sruit.xcuserdatad/xcschemes/UIImageViewAlignedSwift.xcscheme
- TIME/Pods/Pods.xcodeproj/xcuserdata/sruit.xcuserdatad/xcschemes/DropDown.xcscheme
- __MACOSX/TIME/Pods/
- __MACOSX/TIME/Pods/._Pods.xcodeproj
- TIME/Pods/Target Support Files/
- TIME/Pods/Target Support Files/Toast-Swift/
- TIME/Pods/Target Support Files/Toast-Swift/Toast-Swift.modulemap
- TIME/Pods/Target Support Files/Toast-Swift/Toast-Swift-prefix.pch
- TIME/Pods/Target Support Files/Toast-Swift/Toast-Swift-dummy.m
- TIME/Pods/Target Support Files/Toast-Swift/Toast-Swift-umbrella.h
- TIME/Pods/Target Support Files/Toast-Swift/Toast-Swift.xcconfig
- TIME/Pods/Target Support Files/Toast-Swift/Toast-Swift-Info.plist
- TIME/Pods/Target Support Files/DropDown/
- TIME/Pods/Target Support Files/DropDown/DropDown-Info.plist
- TIME/Pods/Target Support Files/DropDown/DropDown.modulemap
- TIME/Pods/Target Support Files/DropDown/DropDown-dummy.m
- TIME/Pods/Target Support Files/DropDown/DropDown-umbrella.h
- TIME/Pods/Target Support Files/DropDown/DropDown.xcconfig
- TIME/Pods/Target Support Files/DropDown/DropDown-prefix.pch
- TIME/Pods/Target Support Files/UIImageViewAlignedSwift/
- TIME/Pods/Target Support Files/UIImageViewAlignedSwift/UIImageViewAlignedSwift.modulemap
- TIME/Pods/Target Support Files/UIImageViewAlignedSwift/UIImageViewAlignedSwift-Info.plist
- TIME/Pods/Target Support Files/UIImageViewAlignedSwift/UIImageViewAlignedSwift-dummy.m
- TIME/Pods/Target Support Files/UIImageViewAlignedSwift/UIImageViewAlignedSwift-prefix.pch
- TIME/Pods/Target Support Files/UIImageViewAlignedSwift/UIImageViewAlignedSwift.xcconfig
- TIME/Pods/Target Support Files/UIImageViewAlignedSwift/UIImageViewAlignedSwift-umbrella.h
- TIME/Pods/Target Support Files/CryptoSwift/
- TIME/Pods/Target Support Files/CryptoSwift/CryptoSwift.xcconfig
- TIME/Pods/Target Support Files/CryptoSwift/CryptoSwift-Info.plist
- TIME/Pods/Target Support Files/CryptoSwift/CryptoSwift.modulemap
- TIME/Pods/Target Support Files/CryptoSwift/CryptoSwift-umbrella.h
- TIME/Pods/Target Support Files/CryptoSwift/CryptoSwift-dummy.m
- TIME/Pods/Target Support Files/CryptoSwift/CryptoSwift-prefix.pch
- TIME/Pods/Target Support Files/Pods-TIME/
- TIME/Pods/Target Support Files/Pods-TIME/Pods-TIME-acknowledgements.plist
- TIME/Pods/Target Support Files/Pods-TIME/Pods-TIME-umbrella.h
- TIME/Pods/Target Support Files/Pods-TIME/Pods-TIME-acknowledgements.markdown
- TIME/Pods/Target Support Files/Pods-TIME/Pods-TIME.release.xcconfig
- TIME/Pods/Target Support Files/Pods-TIME/Pods-TIME.debug.xcconfig
- TIME/Pods/Target Support Files/Pods-TIME/Pods-TIME.modulemap
- TIME/Pods/Target Support Files/Pods-TIME/Pods-TIME-dummy.m
- TIME/Pods/Target Support Files/Pods-TIME/Pods-TIME-frameworks.sh
- TIME/Pods/Target Support Files/Pods-TIME/Pods-TIME-Info.plist
- TIME/Pods/Target Support Files/SearchTextField/
- TIME/Pods/Target Support Files/SearchTextField/SearchTextField-prefix.pch
- TIME/Pods/Target Support Files/SearchTextField/SearchTextField.xcconfig
- TIME/Pods/Target Support Files/SearchTextField/SearchTextField-umbrella.h
- TIME/Pods/Target Support Files/SearchTextField/SearchTextField-dummy.m
- TIME/Pods/Target Support Files/SearchTextField/SearchTextField.modulemap
- TIME/Pods/Target Support Files/SearchTextField/SearchTextField-Info.plist
- TIME/Pods/Target Support Files/SwiftyRSA/
- TIME/Pods/Target Support Files/SwiftyRSA/SwiftyRSA-Info.plist
- TIME/Pods/Target Support Files/SwiftyRSA/SwiftyRSA-dummy.m
- TIME/Pods/Target Support Files/SwiftyRSA/SwiftyRSA-prefix.pch
- TIME/Pods/Target Support Files/SwiftyRSA/SwiftyRSA.xcconfig
- TIME/Pods/Target Support Files/SwiftyRSA/SwiftyRSA.modulemap
- TIME/Pods/Target Support Files/SwiftyRSA/SwiftyRSA-umbrella.h
- TIME/Pods/Target Support Files/HanekeSwift/
- TIME/Pods/Target Support Files/HanekeSwift/HanekeSwift-Info.plist
- TIME/Pods/Target Support Files/HanekeSwift/HanekeSwift-umbrella.h
- TIME/Pods/Target Support Files/HanekeSwift/HanekeSwift.xcconfig
- TIME/Pods/Target Support Files/HanekeSwift/HanekeSwift.modulemap
- TIME/Pods/Target Support Files/HanekeSwift/HanekeSwift-prefix.pch
- TIME/Pods/Target Support Files/HanekeSwift/HanekeSwift-dummy.m
- TIME/Pods/Target Support Files/UICountingLabel/
- TIME/Pods/Target Support Files/UICountingLabel/UICountingLabel.xcconfig
- TIME/Pods/Target Support Files/UICountingLabel/UICountingLabel-Info.plist
- TIME/Pods/Target Support Files/UICountingLabel/UICountingLabel.modulemap
- TIME/Pods/Target Support Files/UICountingLabel/UICountingLabel-umbrella.h
- TIME/Pods/Target Support Files/UICountingLabel/UICountingLabel-dummy.m
- TIME/Pods/Target Support Files/UICountingLabel/UICountingLabel-prefix.pch
- TIME/Pods/Manifest.lock
- TIME/Pods/UIImageViewAlignedSwift/
- TIME/Pods/UIImageViewAlignedSwift/LICENSE
- TIME/Pods/UIImageViewAlignedSwift/README.md
- TIME/Pods/UIImageViewAlignedSwift/UIImageViewAligned.swift
- TIME/Pods/Local Podspecs/
- TIME/Pods/CryptoSwift/
- TIME/Pods/CryptoSwift/LICENSE
- TIME/Pods/CryptoSwift/README.md
- TIME/Pods/CryptoSwift/Sources/
- TIME/Pods/CryptoSwift/Sources/CryptoSwift/
- TIME/Pods/CryptoSwift/Sources/CryptoSwift/AES.swift
- TIME/Pods/CryptoSwift/Sources/CryptoSwift/StreamDecryptor.swift
- TIME/Pods/CryptoSwift/Sources/CryptoSwift/BlockEncryptor.swift
- TIME/Pods/CryptoSwift/Sources/CryptoSwift/UInt64+Extension.swift
- TIME/Pods/CryptoSwift/Sources/CryptoSwift/Cryptors.swift
- TIME/Pods/CryptoSwift/Sources/CryptoSwift/HKDF.swift
- TIME/Pods/CryptoSwift/Sources/CryptoSwift/Cipher.swift
- TIME/Pods/CryptoSwift/Sources/CryptoSwift/AEAD/
- TIME/Pods/CryptoSwift/Sources/CryptoSwift/AEAD/AEADChaCha20Poly1305.swift
- TIME/Pods/CryptoSwift/Sources/CryptoSwift/AEAD/AEAD.swift
- TIME/Pods/CryptoSwift/Sources/CryptoSwift/CBCMAC.swift
- TIME/Pods/CryptoSwift/Sources/CryptoSwift/Int+Extension.swift
- TIME/Pods/CryptoSwift/Sources/CryptoSwift/AES.Cryptors.swift
- TIME/Pods/CryptoSwift/Sources/CryptoSwift/Bit.swift
- TIME/Pods/CryptoSwift/Sources/CryptoSwift/HMAC.swift
- TIME/Pods/CryptoSwift/Sources/CryptoSwift/CMAC.swift
- TIME/Pods/CryptoSwift/Sources/CryptoSwift/UInt16+Extension.swift
- TIME/Pods/CryptoSwift/Sources/CryptoSwift/Collection+Extension.swift
- TIME/Pods/CryptoSwift/Sources/CryptoSwift/UInt32+Extension.swift
- TIME/Pods/CryptoSwift/Sources/CryptoSwift/Digest.swift
[truncated: 163 more entries]
