# Supplementary material for: Usable comprehensive-factor authentication for a secure time attendance system
Source: PeerJ Comput Sci. 2021 Aug 16;7:e678. doi: 10.7717/peerj-cs.678 (PMC8384039; doi:10.7717/peerj-cs.678)
Supplement: Supplemental Information 1 [file peerj-cs-07-678-s001.zip › TIME/TIME/Assets.xcassets/b_checkin_btn_pressed.imageset/Contents.json]

{
  "images" : [
    {
      "idiom" : "universal",
      "filename" : "b_checkin_btn_pressed.png",
      "scale" : "1x"
    },
    {
      "idiom" : "universal",
      "scale" : "2x"
    },
    {
      "idiom" : "universal",
      "scale" : "3x"
    }
  ],
  "info" : {
    "version" : 1,
    "author" : "xcode"
  }
}
