# Supplementary material for: Usable comprehensive-factor authentication for a secure time attendance system
Source: PeerJ Comput Sci. 2021 Aug 16;7:e678. doi: 10.7717/peerj-cs.678 (PMC8384039; doi:10.7717/peerj-cs.678)
Supplement: Supplemental Information 1 [file peerj-cs-07-678-s001.zip › TIME/TIME/Assets.xcassets/AppIcon.appiconset/Contents.json]

{
  "images" : [
    {
      "size" : "20x20",
      "idiom" : "iphone",
      "filename" : "40.png",
      "scale" : "2x"
    },
    {
      "size" : "20x20",
      "idiom" : "iphone",
      "filename" : "60.png",
      "scale" : "3x"
    },
    {
      "size" : "29x29",
      "idiom" : "iphone",
      "filename" : "58.png",
      "scale" : "2x"
    },
    {
      "size" : "29x29",
      "idiom" : "iphone",
      "filename" : "87.png",
      "scale" : "3x"
    },
    {
      "size" : "40x40",
      "idiom" : "iphone",
      "filename" : "80.png",
      "scale" : "2x"
    },
    {
      "size" : "40x40",
      "idiom" : "iphone",
      "filename" : "120.png",
      "scale" : "3x"
    },
    {
      "size" : "60x60",
      "idiom" : "iphone",
      "filename" : "120-1.png",
      "scale" : "2x"
    },
    {
      "size" : "60x60",
      "idiom" : "iphone",
      "filename" : "180.png",
      "scale" : "3x"
    },
    {
      "size" : "20x20",
      "idiom" : "ipad",
      "filename" : "20.png",
      "scale" : "1x"
    },
    {
      "size" : "20x20",
      "idiom" : "ipad",
      "filename" : "40-1.png",
      "scale" : "2x"
    },
    {
      "size" : "29x29",
      "idiom" : "ipad",
      "filename" : "29.png",
      "scale" : "1x"
    },
    {
      "size" : "29x29",
      "idiom" : "ipad",
      "filename" : "58-1.png",
      "scale" : "2x"
    },
    {
      "size" : "40x40",
      "idiom" : "ipad",
      "filename" : "40-2.png",
      "scale" : "1x"
    },
    {
      "size" : "40x40",
      "idiom" : "ipad",
      "filename" : "80-1.png",
      "scale" : "2x"
    },
    {
      "size" : "76x76",
      "idiom" : "ipad",
      "filename" : "76.png",
      "scale" : "1x"
    },
    {
      "size" : "76x76",
      "idiom" : "ipad",
      "filename" : "152.png",
      "scale" : "2x"
    },
    {
      "size" : "83.5x83.5",
      "idiom" : "ipad",
      "filename" : "167.png",
      "scale" : "2x"
    },
    {
      "size" : "1024x1024",
      "idiom" : "ios-marketing",
      "filename" : "1024.png",
      "scale" : "1x"
    }
  ],
  "info" : {
    "version" : 1,
    "author" : "xcode"
  }
}
