# Supplementary material for: Usable comprehensive-factor authentication for a secure time attendance system
Source: PeerJ Comput Sci. 2021 Aug 16;7:e678. doi: 10.7717/peerj-cs.678 (PMC8384039; doi:10.7717/peerj-cs.678)
Supplement: Supplemental Information 1 [file peerj-cs-07-678-s001.zip › TIME/TIME/code/tools/DateAddition.swift]

//
//  DateAdditio.swift
//  TIME
//
//  Created by Sruit Angkavanitsuk on 3/7/20.
//  Copyright © 2020 NSTDA. All rights reserved.
//

import Foundation

public func <(lhs: Date, rhs: Date) -> Bool {
    return lhs.compare(rhs) == .orderedAscending
}

extension Date {


    
    var millisecondsSince1970:Int64 {
        return Int64((self.timeIntervalSince1970 * 1000.0).rounded())
    }

    init(milliseconds:Int64) {
        self = Date(timeIntervalSince1970: TimeInterval(milliseconds) / 1000)
    }
}
