# Supplementary material for: Usable comprehensive-factor authentication for a secure time attendance system
Source: PeerJ Comput Sci. 2021 Aug 16;7:e678. doi: 10.7717/peerj-cs.678 (PMC8384039; doi:10.7717/peerj-cs.678)
Supplement: Supplemental Information 1 [file peerj-cs-07-678-s001.zip › TIME/TIME/code/tools/ImageAddition.swift]

//
//  ImageAddition.swift
//  TIME
//
//  Created by Sruit Angkavanitsuk on 3/7/20.
//  Copyright © 2020 NSTDA. All rights reserved.
//

import UIKit
import VideoToolbox

struct ImageTools {
    
    // resize image
 
    
}

extension UIImage {
    
    func imageTobase64() -> String {
           var base64String = ""
           let  cim = CIImage(image: self)
           if (cim != nil) {
               let imageData = self.highQualityJPEGNSData // high quality (0.8)
               base64String = imageData.base64EncodedString(options: NSData.Base64EncodingOptions.lineLength64Characters)
           }
           return base64String
    }
    
    // control quality
    var highestQualityJPEGNSData:NSData { return self.jpegData(compressionQuality: 1.0)! as NSData }
    var highQualityJPEGNSData:NSData    { return self.jpegData(compressionQuality: 0.8)! as NSData}
    var mediumQualityJPEGNSData:NSData  { return self.jpegData(compressionQuality: 0.6)! as NSData }
    var lowQualityJPEGNSData:NSData     { return self.jpegData(compressionQuality: 0.4)! as NSData}
    var lowestQualityJPEGNSData:NSData  { return self.jpegData(compressionQuality: 0.2)! as NSData }
    
    // resize
     func resizeImage(targetSize: CGSize) -> UIImage {
        let size = self.size

        let widthRatio  = targetSize.width  / size.width
        let heightRatio = targetSize.height / size.height

        // Figure out what our orientation is, and use that to form the rectangle
        var newSize: CGSize
        if(widthRatio > heightRatio) {
            newSize = CGSize(width: size.width * heightRatio, height: size.height * heightRatio)
        } else {
            newSize = CGSize(width: size.width * widthRatio,  height: size.height * widthRatio)
        }

        // This is the rect that we've calculated out and this is what is actually used below
        let rect = CGRect(x: 0, y: 0, width: newSize.width, height: newSize.height)

        // Actually do the resizing to the rect using the ImageContext stuff
        UIGraphicsBeginImageContextWithOptions(newSize, false, 1.0)
        self.draw(in: rect)
        let newImage = UIGraphicsGetImageFromCurrentImageContext()
        UIGraphicsEndImageContext()

        return newImage!
    }

    
    // rotate
    func rotate(radians: Float) -> UIImage? {
        var newSize = CGRect(origin: CGPoint.zero, size: self.size).applying(CGAffineTransform(rotationAngle: CGFloat(radians))).size
        // Trim off the extremely small float value to prevent core graphics from rounding it up
        newSize.width = floor(newSize.width)
        newSize.height = floor(newSize.height)

        UIGraphicsBeginImageContextWithOptions(newSize, false, self.scale)
        let context = UIGraphicsGetCurrentContext()!

        // Move origin to middle
        context.translateBy(x: newSize.width/2, y: newSize.height/2)
        // Rotate around middle
        context.rotate(by: CGFloat(radians))
        // Draw the image at its center
        self.draw(in: CGRect(x: -self.size.width/2, y: -self.size.height/2, width: self.size.width, height: self.size.height))

        let newImage = UIGraphicsGetImageFromCurrentImageContext()
        UIGraphicsEndImageContext()

        return newImage
    }
    
    public convenience init?(pixelBuffer: CVPixelBuffer) {
        var cgImage: CGImage?
        VTCreateCGImageFromCVPixelBuffer(pixelBuffer, options: nil, imageOut: &cgImage)

        guard cgImage != nil else {
            return nil
        }
        self.init(cgImage: cgImage!)
    }
    
    func cropImage(toRect rect:CGRect) -> UIImage{
        let imageRef:CGImage = self.cgImage!.cropping(to: rect)!
        let cropped:UIImage = UIImage(cgImage:imageRef)
        return cropped
    }
    
    func fixOrientation() -> UIImage {
        switch imageOrientation {
        case .up:
            return self
        default:
            UIGraphicsBeginImageContextWithOptions(size, false, scale)
            draw(in: CGRect(origin: .zero, size: size))
            let result = UIGraphicsGetImageFromCurrentImageContext()
            UIGraphicsEndImageContext()
            return result!
        }
    }
}
