# Supplementary material for: Usable comprehensive-factor authentication for a secure time attendance system
Source: PeerJ Comput Sci. 2021 Aug 16;7:e678. doi: 10.7717/peerj-cs.678 (PMC8384039; doi:10.7717/peerj-cs.678)
Supplement: Supplemental Information 1 [file peerj-cs-07-678-s001.zip › TIME/TIME/code/tools/Reachability.swift]

//
//  Reachability.swift
//  ahead
//
//  Created by Sruit Angkavanitsuk on 18/11/18.
//  Copyright © 2018 Sruit Angkavanitsuk. All rights reserved.
//

// use to check internet connection from wifi-cellular

import Foundation
import SystemConfiguration

public class Reachability {
    
    class func isConnectedToNetwork() -> Bool {
        
        var zeroAddress = sockaddr_in(sin_len: 0, sin_family: 0, sin_port: 0, sin_addr: in_addr(s_addr: 0), sin_zero: (0, 0, 0, 0, 0, 0, 0, 0))
        zeroAddress.sin_len = UInt8(MemoryLayout.size(ofValue: zeroAddress))
        zeroAddress.sin_family = sa_family_t(AF_INET)
        
        let defaultRouteReachability = withUnsafePointer(to: &zeroAddress) {
            $0.withMemoryRebound(to: sockaddr.self, capacity: 1) {zeroSockAddress in
                SCNetworkReachabilityCreateWithAddress(nil, zeroSockAddress)
            }
        }
        
        var flags: SCNetworkReachabilityFlags = SCNetworkReachabilityFlags(rawValue: 0)
        if SCNetworkReachabilityGetFlags(defaultRouteReachability!, &flags) == false {
            return false
        }
        
        /* Only Working for WIFI
         let isReachable = flags == .reachable
         let needsConnection = flags == .connectionRequired
         
         return isReachable && !needsConnection
         */
        
        // Working for Cellular and WIFI
        let isReachable = (flags.rawValue & UInt32(kSCNetworkFlagsReachable)) != 0
        let needsConnection = (flags.rawValue & UInt32(kSCNetworkFlagsConnectionRequired)) != 0
        let ret = (isReachable && !needsConnection)
        
        return ret
        
    }
    
    class func isConnectedToWIFI() -> Bool {
        
        var zeroAddress = sockaddr_in(sin_len: 0, sin_family: 0, sin_port: 0, sin_addr: in_addr(s_addr: 0), sin_zero: (0, 0, 0, 0, 0, 0, 0, 0))
        zeroAddress.sin_len = UInt8(MemoryLayout.size(ofValue: zeroAddress))
        zeroAddress.sin_family = sa_family_t(AF_INET)
        
        let defaultRouteReachability = withUnsafePointer(to: &zeroAddress) {
            $0.withMemoryRebound(to: sockaddr.self, capacity: 1) {zeroSockAddress in
                SCNetworkReachabilityCreateWithAddress(nil, zeroSockAddress)
            }
        }
        
        var flags: SCNetworkReachabilityFlags = SCNetworkReachabilityFlags(rawValue: 0)
        if SCNetworkReachabilityGetFlags(defaultRouteReachability!, &flags) == false {
            return false
        }
        
        /* Only Working for WIFI */
        let isReachable = flags == .reachable
        let needsConnection = flags == .connectionRequired
        
        return isReachable && !needsConnection
        
    }
}
