# Supplementary material for: Usable comprehensive-factor authentication for a secure time attendance system
Source: PeerJ Comput Sci. 2021 Aug 16;7:e678. doi: 10.7717/peerj-cs.678 (PMC8384039; doi:10.7717/peerj-cs.678)
Supplement: Supplemental Information 1 [file peerj-cs-07-678-s001.zip › TIME/TIME/code/tools/GetIPAddress.swift]

//
//  GetIPAddress.swift
//  TIME
//
//  Created by JIDAPA LOMTAKU on 17/7/2563 BE.
//  Copyright © 2563 NSTDA. All rights reserved.
//

import Foundation
import CommonCrypto

/*
// list all Internal IP from system 
func getIFAddresses() -> [String] {
    var addresses = [String]()

    // Get list of all interfaces on the local machine:
    var ifaddr : UnsafeMutablePointer<ifaddrs>?
    guard getifaddrs(&ifaddr) == 0 else { return [] }
    guard let firstAddr = ifaddr else { return [] }

    // For each interface ...
    for ptr in sequence(first: firstAddr, next: { $0.pointee.ifa_next }) {
        let flags = Int32(ptr.pointee.ifa_flags)
        let addr = ptr.pointee.ifa_addr.pointee

        // Check for running IPv4, IPv6 interfaces. Skip the loopback interface.
        if (flags & (IFF_UP|IFF_RUNNING|IFF_LOOPBACK)) == (IFF_UP|IFF_RUNNING) {
            if addr.sa_family == UInt8(AF_INET) || addr.sa_family == UInt8(AF_INET6) {

                // Convert interface address to a human readable string:
                var hostname = [CChar](repeating: 0, count: Int(NI_MAXHOST))
                if (getnameinfo(ptr.pointee.ifa_addr, socklen_t(addr.sa_len), &hostname, socklen_t(hostname.count),
                                nil, socklen_t(0), NI_NUMERICHOST) == 0) {
                    let address = String(cString: hostname)
                    addresses.append(address)
                }
            }
        }
    }

    freeifaddrs(ifaddr)
    return addresses
}
 */

func getPublicIPAddress() -> String {
    var publicIP = ""
    do {
        try publicIP = String(contentsOf: URL(string: "https://www.bluewindsolution.com/tools/getpublicip.php")!, encoding: String.Encoding.utf8)
        publicIP = publicIP.trimmingCharacters(in: CharacterSet.whitespaces)
    }
    catch {
        print("Error: \(error)")
    }
    return publicIP
}

func getPrivateIPAddress() -> String? {
    var address : String?

    // Get list of all interfaces on the local machine:
    var ifaddr : UnsafeMutablePointer<ifaddrs>?
    guard getifaddrs(&ifaddr) == 0 else { return nil }
    guard let firstAddr = ifaddr else { return nil }

    // For each interface ...
    for ifptr in sequence(first: firstAddr, next: { $0.pointee.ifa_next }) {
        let interface = ifptr.pointee

        // Check for IPv4 or IPv6 interface:
        let addrFamily = interface.ifa_addr.pointee.sa_family
        if addrFamily == UInt8(AF_INET) || addrFamily == UInt8(AF_INET6) {

            // Check interface name:
            let name = String(cString: interface.ifa_name)
            if  name == "en0" || name == "pdp_ip0" {

                // Convert interface address to a human readable string:
                var hostname = [CChar](repeating: 0, count: Int(NI_MAXHOST))
                getnameinfo(interface.ifa_addr, socklen_t(interface.ifa_addr.pointee.sa_len),
                            &hostname, socklen_t(hostname.count),
                            nil, socklen_t(0), NI_NUMERICHOST)
                address = String(cString: hostname)
            }
        }
    }
    freeifaddrs(ifaddr)

    return address
}
