# Supplementary material for: Usable comprehensive-factor authentication for a secure time attendance system
Source: PeerJ Comput Sci. 2021 Aug 16;7:e678. doi: 10.7717/peerj-cs.678 (PMC8384039; doi:10.7717/peerj-cs.678)
Supplement: Supplemental Information 1 [file peerj-cs-07-678-s001.zip › TIME/TIME/code/tools/CameraCaptureOutput.swift]

//
//  CameraCaptureOutput.swift
//  TIME
//
//  Created by Sruit Angkavanitsuk on 27/7/20.
//  Copyright © 2020 NSTDA. All rights reserved.
//

import Foundation
import AVKit

class CameraCaptureOutput: NSObject, AVCapturePhotoCaptureDelegate {
    
    let cameraOutput = AVCapturePhotoOutput()
    
    func capturePhoto() {
        
        let settings = AVCapturePhotoSettings()
        let previewPixelType = settings.availablePreviewPhotoPixelFormatTypes.first!
        let previewFormat = [kCVPixelBufferPixelFormatTypeKey as String: previewPixelType,
                             kCVPixelBufferWidthKey as String: 160,
                             kCVPixelBufferHeightKey as String: 160]
        settings.previewPhotoFormat = previewFormat
        self.cameraOutput.capturePhoto(with: settings, delegate: self)
        
    }
    func photoOutput(_ output: AVCapturePhotoOutput, didFinishProcessingPhoto photoSampleBuffer: CMSampleBuffer?, previewPhoto previewPhotoSampleBuffer: CMSampleBuffer?, resolvedSettings: AVCaptureResolvedPhotoSettings, bracketSettings: AVCaptureBracketedStillImageSettings?, error: Error?) {
        if let error = error {
            print(error.localizedDescription)
        }
        
        if let sampleBuffer = photoSampleBuffer, let previewBuffer = previewPhotoSampleBuffer, let dataImage = AVCapturePhotoOutput.jpegPhotoDataRepresentation(forJPEGSampleBuffer: sampleBuffer, previewPhotoSampleBuffer: previewBuffer) {
            print("image: \(UIImage(data: dataImage)?.size)") // Your Image
        }
    }
}
