# Supplementary material for: Usable comprehensive-factor authentication for a secure time attendance system
Source: PeerJ Comput Sci. 2021 Aug 16;7:e678. doi: 10.7717/peerj-cs.678 (PMC8384039; doi:10.7717/peerj-cs.678)
Supplement: Supplemental Information 1 [file peerj-cs-07-678-s001.zip › TIME/TIME/code/data/DataString.swift]

//
//  DataString.swift
//  TIME
//
//  Created by Sruit Angkavanitsuk on 15/7/20.
//  Copyright © 2020 NSTDA. All rights reserved.
//

struct DataString {
    
    static var TITLE_ERROR_ALERT = "พบปัญหา"
    static var TITLE_SUCCESS_ALERT = "เรียบร้อย"
    static var TITLE_INFORMATION_ALERT = "แจ้งเตือน"
    static var TITLE_CLOSE_ALERT = "ปิดหน้านี้"
    static var TITLE_DETAIL_ALERT = "ข้อมูลเพิ่มเติม"
    
    static var button_next = "ถัดไป"
    static var button_save = "บันทึก"
    static var button_confirm = "ยืนยัน"
    static var button_cancel = "ยกเลิก"
    static var button_ok = "ตกลง"
    static var button_yes = "ใช่"
    static var button_close = "ออก"
    static var button_remove = "ลบ"
    static var button_qrcode_search = "Barcode/QR code"
    static var button_confirm_save = "กรุณายืนยันเพื่อบันทึกข้อมูลค่ะ"
    static var button_close_nosave = "กรุณายืนยันหากคุณต้องการออกโดยไม่บันทึกค่ะ"
    static var button_hide_keyboard = "กดเพื่อซ่อนคีย์บอร์ด"
    
    
    static var error_connection_timeout = "ระบบไม่สามารถเชื่อมต่อเซิฟเวอร์ได้ในขณะนี้ กรุณาเชื่อมต่อ Wifi ภายในสำนักงานแล้วลองใหม่ค่ะ"

}
