# Supplementary material for: Usable comprehensive-factor authentication for a secure time attendance system
Source: PeerJ Comput Sci. 2021 Aug 16;7:e678. doi: 10.7717/peerj-cs.678 (PMC8384039; doi:10.7717/peerj-cs.678)
Supplement: Supplemental Information 1 [file peerj-cs-07-678-s001.zip › TIME/TIME/Base.lproj/LaunchScreen.storyboard]

<?xml version="1.0" encoding="UTF-8" standalone="no"?>
<document type="com.apple.InterfaceBuilder3.CocoaTouch.Storyboard.XIB" version="3.0" toolsVersion="13122.16" targetRuntime="iOS.CocoaTouch" propertyAccessControl="none" useAutolayout="YES" launchScreen="YES" useTraitCollections="YES" useSafeAreas="YES" colorMatched="YES" initialViewController="01J-lp-oVM">
    <dependencies>
        <plugIn identifier="com.apple.InterfaceBuilder.IBCocoaTouchPlugin" version="13104.12"/>
        <capability name="Safe area layout guides" minToolsVersion="9.0"/>
        <capability name="documents saved in the Xcode 8 format" minToolsVersion="8.0"/>
    </dependencies>
    <scenes>
        <!--View Controller-->
        <scene sceneID="EHf-IW-A2E">
            <objects>
                <viewController id="01J-lp-oVM" sceneMemberID="viewController">
                    <view key="view" contentMode="scaleToFill" id="Ze5-6b-2t3">
                        <rect key="frame" x="0.0" y="0.0" width="375" height="667"/>
                        <autoresizingMask key="autoresizingMask" widthSizable="YES" heightSizable="YES"/>
                        <color key="backgroundColor" xcode11CocoaTouchSystemColor="systemBackgroundColor" cocoaTouchSystemColor="whiteColor"/>
                        <viewLayoutGuide key="safeArea" id="6Tk-OE-BBY"/>
                    </view>
                </viewController>
                <placeholder placeholderIdentifier="IBFirstResponder" id="iYj-Kq-Ea1" userLabel="First Responder" sceneMemberID="firstResponder"/>
            </objects>
            <point key="canvasLocation" x="53" y="375"/>
        </scene>
    </scenes>
</document>
