# Supplementary material for: Usable comprehensive-factor authentication for a secure time attendance system
Source: PeerJ Comput Sci. 2021 Aug 16;7:e678. doi: 10.7717/peerj-cs.678 (PMC8384039; doi:10.7717/peerj-cs.678)
Supplement: Supplemental Information 1 [file peerj-cs-07-678-s001.zip › TIME/TIME/Base.lproj/Main.storyboard]

<?xml version="1.0" encoding="UTF-8"?>
<document type="com.apple.InterfaceBuilder3.CocoaTouch.Storyboard.XIB" version="3.0" toolsVersion="15705" targetRuntime="iOS.CocoaTouch" propertyAccessControl="none" useAutolayout="YES" useTraitCollections="YES" useSafeAreas="YES" colorMatched="YES" initialViewController="OPe-Re-7Lu">
    <device id="retina6_1" orientation="portrait" appearance="light"/>
    <dependencies>
        <deployment identifier="iOS"/>
        <plugIn identifier="com.apple.InterfaceBuilder.IBCocoaTouchPlugin" version="15706"/>
        <capability name="Safe area layout guides" minToolsVersion="9.0"/>
        <capability name="documents saved in the Xcode 8 format" minToolsVersion="8.0"/>
    </dependencies>
    <customFonts key="customFonts">
        <array key="THSarabun Bold.ttf">
            <string>THSarabunPSK-Bold</string>
        </array>
        <array key="THSarabun.ttf">
            <string>THSarabunPSK</string>
        </array>
    </customFonts>
    <scenes>
        <!--Loading Controller-->
        <scene sceneID="luy-qV-Jaf">
            <objects>
                <viewController id="hhb-HI-QES" customClass="LoadingController" customModule="TIME" customModuleProvider="target" sceneMemberID="viewController">
                    <view key="view" contentMode="scaleToFill" id="UOt-AB-3kh">
                        <rect key="frame" x="0.0" y="0.0" width="414" height="896"/>
                        <autoresizingMask key="autoresizingMask" widthSizable="YES" heightSizable="YES"/>
                        <subviews>
                            <imageView opaque="NO" clipsSubviews="YES" userInteractionEnabled="NO" contentMode="scaleAspectFill" horizontalHuggingPriority="251" verticalHuggingPriority="251" image="bg" translatesAutoresizingMaskIntoConstraints="NO" id="jvc-Tm-aWd">
                                <rect key="frame" x="0.0" y="0.0" width="414" height="896"/>
                            </imageView>
                            <view opaque="NO" alpha="0.5" contentMode="scaleToFill" translatesAutoresizingMaskIntoConstraints="NO" id="cNH-HX-hfG" userLabel="v_main_opacity">
                                <rect key="frame" x="0.0" y="0.0" width="414" height="896"/>
                                <color key="backgroundColor" white="0.0" alpha="1" colorSpace="custom" customColorSpace="genericGamma22GrayColorSpace"/>
                            </view>
                            <view contentMode="scaleToFill" translatesAutoresizingMaskIntoConstraints="NO" id="7JC-v1-ih4">
                                <rect key="frame" x="20" y="398" width="374" height="100"/>
                                <subviews>
                                    <activityIndicatorView opaque="NO" contentMode="scaleToFill" horizontalHuggingPriority="750" verticalHuggingPriority="750" animating="YES" style="gray" translatesAutoresizingMaskIntoConstraints="NO" id="ntv-On-NsU">
                                        <rect key="frame" x="16" y="30" width="40" height="40"/>
                                        <constraints>
                                            <constraint firstAttribute="height" constant="40" id="EnB-jG-Jw2"/>
                                            <constraint firstAttribute="width" constant="40" id="r1A-Kd-gbE"/>
                                        </constraints>
                                    </activityIndicatorView>
                                    <label opaque="NO" userInteractionEnabled="NO" contentMode="left" horizontalHuggingPriority="251" verticalHuggingPriority="251" text="กำลังตรวจสอบสิทธิและสถานที่ลงเวลาของพนักงาน" textAlignment="natural" lineBreakMode="tailTruncation" numberOfLines="3" baselineAdjustment="alignBaselines" adjustsFontSizeToFit="NO" translatesAutoresizingMaskIntoConstraints="NO" id="RIb-Mx-PD3">
                                        <rect key="frame" x="72" y="10" width="286" height="80"/>
                                        <constraints>
                                            <constraint firstAttribute="height" constant="80" id="DVM-vL-WuN"/>
                                        </constraints>
                                        <fontDescription key="fontDescription" name="THSarabunPSK" family="TH SarabunPSK" pointSize="22"/>
                                        <color key="textColor" white="0.0" alpha="1" colorSpace="custom" customColorSpace="genericGamma22GrayColorSpace"/>
                                        <nil key="highlightedColor"/>
                                    </label>
                                </subviews>
                                <color key="backgroundColor" white="1" alpha="1" colorSpace="custom" customColorSpace="genericGamma22GrayColorSpace"/>
                                <constraints>
                                    <constraint firstItem="ntv-On-NsU" firstAttribute="centerY" secondItem="7JC-v1-ih4" secondAttribute="centerY" id="2Ib-p0-UES"/>
                                    <constraint firstItem="RIb-Mx-PD3" firstAttribute="centerY" secondItem="7JC-v1-ih4" secondAttribute="centerY" id="RPe-5H-90y"/>
                                    <constraint firstAttribute="height" constant="100" id="U4y-vY-zlI"/>
                                    <constraint firstItem="RIb-Mx-PD3" firstAttribute="leading" secondItem="ntv-On-NsU" secondAttribute="trailing" constant="16" id="VkN-hh-lK1"/>
                                    <constraint firstAttribute="trailing" secondItem="RIb-Mx-PD3" secondAttribute="trailing" constant="16" id="aIb-m2-Y98"/>
                                    <constraint firstItem="ntv-On-NsU" firstAttribute="leading" secondItem="7JC-v1-ih4" secondAttribute="leading" constant="16" id="mLY-0j-wgn"/>
                                </constraints>
                            </view>
                        </subviews>
                        <color key="backgroundColor" systemColor="systemBackgroundColor" cocoaTouchSystemColor="whiteColor"/>
                        <constraints>
                            <constraint firstAttribute="bottom" secondItem="cNH-HX-hfG" secondAttribute="bottom" id="Og5-aa-MCd"/>
                            <constraint firstAttribute="bottom" secondItem="jvc-Tm-aWd" secondAttribute="bottom" id="SmE-3M-NcE"/>
                            <constraint firstItem="cNH-HX-hfG" firstAttribute="leading" secondItem="UOt-AB-3kh" secondAttribute="leading" id="U0M-7e-Q4E"/>
                            <constraint firstItem="jvc-Tm-aWd" firstAttribute="leading" secondItem="UOt-AB-3kh" secondAttribute="leading" id="VA0-hb-PKz"/>
                            <constraint firstItem="cNH-HX-hfG" firstAttribute="trailing" secondItem="UOt-AB-3kh" secondAttribute="trailing" id="XXh-6I-XBq"/>
                            <constraint firstItem="cNH-HX-hfG" firstAttribute="top" secondItem="UOt-AB-3kh" secondAttribute="top" id="b7n-Q0-wh7"/>
                            <constraint firstItem="7JC-v1-ih4" firstAttribute="centerY" secondItem="UOt-AB-3kh" secondAttribute="centerY" id="d3j-hp-kZZ"/>
                            <constraint firstItem="jvc-Tm-aWd" firstAttribute="top" secondItem="UOt-AB-3kh" secondAttribute="top" id="ePb-0G-khF"/>
                            <constraint firstItem="7JC-v1-ih4" firstAttribute="leading" secondItem="iTZ-1l-d1k" secondAttribute="leading" constant="20" id="iDd-as-S7m"/>
                            <constraint firstItem="iTZ-1l-d1k" firstAttribute="trailing" secondItem="7JC-v1-ih4" secondAttribute="trailing" constant="20" id="l1Z-70-Qyx"/>
                            <constraint firstItem="jvc-Tm-aWd" firstAttribute="trailing" secondItem="UOt-AB-3kh" secondAttribute="trailing" id="wys-1E-61f"/>
                        </constraints>
                        <viewLayoutGuide key="safeArea" id="iTZ-1l-d1k"/>
                    </view>
                    <connections>
                        <outlet property="indicator" destination="ntv-On-NsU" id="FWq-KK-rf8"/>
                        <segue destination="j1s-vj-U9D" kind="presentation" identifier="segue_loading_to_register1" modalPresentationStyle="fullScreen" id="VB2-F8-26L"/>
                        <segue destination="1SW-Hv-L7S" kind="presentation" identifier="segue_loading_to_signin" modalPresentationStyle="fullScreen" id="wCQ-tF-02I"/>
                        <segue destination="h5f-fn-nCj" kind="presentation" identifier="segue_loading_to_checkin" modalPresentationStyle="fullScreen" id="NOm-iy-0ji"/>
                    </connections>
                </viewController>
                <placeholder placeholderIdentifier="IBFirstResponder" id="dUV-oz-rpp" userLabel="First Responder" customClass="UIResponder" sceneMemberID="firstResponder"/>
            </objects>
            <point key="canvasLocation" x="-1017" y="-758"/>
        </scene>
        <!--Register1 Controller-->
        <scene sceneID="iJ5-jc-7S6">
            <objects>
                <viewController autoresizesArchivedViewToFullSize="NO" id="j1s-vj-U9D" customClass="Register1Controller" customModule="TIME" customModuleProvider="target" sceneMemberID="viewController">
                    <view key="view" contentMode="scaleToFill" id="rD7-El-TcU">
                        <rect key="frame" x="0.0" y="0.0" width="414" height="896"/>
                        <autoresizingMask key="autoresizingMask" widthSizable="YES" heightSizable="YES"/>
                        <subviews>
                            <imageView opaque="NO" clipsSubviews="YES" userInteractionEnabled="NO" contentMode="scaleAspectFill" horizontalHuggingPriority="251" verticalHuggingPriority="251" image="bg" translatesAutoresizingMaskIntoConstraints="NO" id="eew-X8-xcp">
                                <rect key="frame" x="0.0" y="0.0" width="414" height="896"/>
                            </imageView>
                            <imageView clipsSubviews="YES" userInteractionEnabled="NO" contentMode="scaleAspectFit" horizontalHuggingPriority="251" verticalHuggingPriority="251" translatesAutoresizingMaskIntoConstraints="NO" id="cI1-xq-YFm">
                                <rect key="frame" x="20" y="64" width="374" height="543.5"/>
                            </imageView>
                            <view contentMode="scaleToFill" translatesAutoresizingMaskIntoConstraints="NO" id="4Z4-vk-3Kd">
                                <rect key="frame" x="20" y="617.5" width="374" height="214.5"/>
                                <subviews>
                                    <view contentMode="scaleToFill" translatesAutoresizingMaskIntoConstraints="NO" id="a7p-y2-7Nl">
                                        <rect key="frame" x="0.0" y="0.0" width="374" height="180"/>
                                        <subviews>
                                            <label opaque="NO" userInteractionEnabled="NO" contentMode="left" horizontalHuggingPriority="251" verticalHuggingPriority="251" textAlignment="center" lineBreakMode="tailTruncation" numberOfLines="3" baselineAdjustment="alignBaselines" adjustsFontSizeToFit="NO" translatesAutoresizingMaskIntoConstraints="NO" id="k4K-eZ-kkl">
                                                <rect key="frame" x="16" y="16" width="342" height="148"/>
                                                <string key="text">สำหรับการใช้งานครั้งแรก
กดปุ่มลงทะเบียน</string>
                                                <fontDescription key="fontDescription" name="THSarabunPSK-Bold" family="TH SarabunPSK" pointSize="22"/>
                                                <color key="textColor" white="0.0" alpha="1" colorSpace="custom" customColorSpace="genericGamma22GrayColorSpace"/>
                                                <nil key="highlightedColor"/>
                                            </label>
                                        </subviews>
                                        <color key="backgroundColor" white="1" alpha="1" colorSpace="custom" customColorSpace="genericGamma22GrayColorSpace"/>
                                        <constraints>
                                            <constraint firstItem="k4K-eZ-kkl" firstAttribute="leading" secondItem="a7p-y2-7Nl" secondAttribute="leading" constant="16" id="2Iu-xI-Svq"/>
                                            <constraint firstAttribute="bottom" secondItem="k4K-eZ-kkl" secondAttribute="bottom" constant="16" id="DOK-ip-lpu"/>
                                            <constraint firstItem="k4K-eZ-kkl" firstAttribute="top" secondItem="a7p-y2-7Nl" secondAttribute="top" constant="16" id="KHg-Xi-TWd"/>
                                            <constraint firstAttribute="trailing" secondItem="k4K-eZ-kkl" secondAttribute="trailing" constant="16" id="VXN-Ib-Drb"/>
                                            <constraint firstAttribute="height" constant="180" id="eQq-l6-qiQ"/>
                                        </constraints>
                                        <userDefinedRuntimeAttributes>
                                            <userDefinedRuntimeAttribute type="number" keyPath="layer.cornerRadius">
                                                <integer key="value" value="12"/>
                                            </userDefinedRuntimeAttribute>
                                        </userDefinedRuntimeAttributes>
                                    </view>
                                    <view contentMode="scaleToFill" translatesAutoresizingMaskIntoConstraints="NO" id="6kS-SW-q7f">
                                        <rect key="frame" x="107" y="145" width="160" height="69.5"/>
                                        <subviews>
                                            <imageView clipsSubviews="YES" userInteractionEnabled="NO" contentMode="scaleAspectFit" horizontalHuggingPriority="251" verticalHuggingPriority="251" image="b_main_btn_normal" highlightedImage="b_main_btn_pressed" translatesAutoresizingMaskIntoConstraints="NO" id="Ttx-Hz-vUG">
                                                <rect key="frame" x="0.0" y="0.0" width="160" height="69.5"/>
                                            </imageView>
                                            <label opaque="NO" userInteractionEnabled="NO" contentMode="left" horizontalHuggingPriority="251" verticalHuggingPriority="251" text="ลงทะเบียน" textAlignment="center" lineBreakMode="tailTruncation" baselineAdjustment="alignBaselines" adjustsFontSizeToFit="NO" translatesAutoresizingMaskIntoConstraints="NO" id="old-XT-km5">
                                                <rect key="frame" x="8" y="24" width="144" height="21"/>
                                                <constraints>
                                                    <constraint firstAttribute="height" constant="21" id="Js5-9J-W64"/>
                                                </constraints>
                                                <fontDescription key="fontDescription" name="THSarabunPSK-Bold" family="TH SarabunPSK" pointSize="24"/>
                                                <color key="textColor" white="0.0" alpha="1" colorSpace="custom" customColorSpace="genericGamma22GrayColorSpace"/>
                                                <nil key="highlightedColor"/>
                                            </label>
                                            <button opaque="NO" contentMode="scaleToFill" contentHorizontalAlignment="center" contentVerticalAlignment="center" buttonType="roundedRect" lineBreakMode="middleTruncation" translatesAutoresizingMaskIntoConstraints="NO" id="T54-Bw-gpJ">
                                                <rect key="frame" x="0.0" y="0.0" width="160" height="69.5"/>
                                                <connections>
                                                    <action selector="bRegisterClicked:" destination="j1s-vj-U9D" eventType="touchUpInside" id="sy2-Ai-Can"/>
                                                </connections>
                                            </button>
                                        </subviews>
                                        <color key="backgroundColor" white="0.0" alpha="0.0" colorSpace="custom" customColorSpace="genericGamma22GrayColorSpace"/>
                                        <constraints>
                                            <constraint firstAttribute="trailing" secondItem="Ttx-Hz-vUG" secondAttribute="trailing" id="Alc-wL-Cvp"/>
                                            <constraint firstItem="T54-Bw-gpJ" firstAttribute="leading" secondItem="6kS-SW-q7f" secondAttribute="leading" id="Bbt-NO-yid"/>
                                            <constraint firstItem="old-XT-km5" firstAttribute="leading" secondItem="6kS-SW-q7f" secondAttribute="leading" constant="8" id="LLa-T5-aeZ"/>
                                            <constraint firstItem="T54-Bw-gpJ" firstAttribute="top" secondItem="6kS-SW-q7f" secondAttribute="top" id="OGe-q1-xzN"/>
                                            <constraint firstItem="old-XT-km5" firstAttribute="centerY" secondItem="6kS-SW-q7f" secondAttribute="centerY" id="Rxg-tm-HVY"/>
                                            <constraint firstAttribute="bottom" secondItem="Ttx-Hz-vUG" secondAttribute="bottom" id="U1o-dY-EDT"/>
                                            <constraint firstAttribute="trailing" secondItem="old-XT-km5" secondAttribute="trailing" constant="8" id="fDv-2Q-bYM"/>
                                            <constraint firstAttribute="bottom" secondItem="T54-Bw-gpJ" secondAttribute="bottom" id="hVv-3N-IV7"/>
                                            <constraint firstItem="Ttx-Hz-vUG" firstAttribute="top" secondItem="6kS-SW-q7f" secondAttribute="top" id="jZ8-sQ-hUA"/>
                                            <constraint firstAttribute="width" constant="160" id="pNf-qT-iTF"/>
                                            <constraint firstAttribute="width" secondItem="6kS-SW-q7f" secondAttribute="height" multiplier="200:87" id="sw6-eI-GrT"/>
                                            <constraint firstItem="Ttx-Hz-vUG" firstAttribute="leading" secondItem="6kS-SW-q7f" secondAttribute="leading" id="v0l-KX-IuT"/>
                                            <constraint firstAttribute="trailing" secondItem="T54-Bw-gpJ" secondAttribute="trailing" id="zZm-s0-dDa"/>
                                        </constraints>
                                    </view>
                                </subviews>
                                <color key="backgroundColor" white="0.0" alpha="0.0" colorSpace="custom" customColorSpace="genericGamma22GrayColorSpace"/>
                                <constraints>
                                    <constraint firstItem="6kS-SW-q7f" firstAttribute="top" secondItem="a7p-y2-7Nl" secondAttribute="bottom" constant="-35" id="JZG-H9-EiA"/>
                                    <constraint firstItem="a7p-y2-7Nl" firstAttribute="top" secondItem="4Z4-vk-3Kd" secondAttribute="top" id="KoW-wn-oO3"/>
                                    <constraint firstItem="a7p-y2-7Nl" firstAttribute="leading" secondItem="4Z4-vk-3Kd" secondAttribute="leading" id="gnG-KY-KC7"/>
                                    <constraint firstAttribute="bottom" secondItem="6kS-SW-q7f" secondAttribute="bottom" id="hfS-8n-fyy"/>
                                    <constraint firstAttribute="trailing" secondItem="a7p-y2-7Nl" secondAttribute="trailing" id="kwK-HH-4U8"/>
                                    <constraint firstItem="6kS-SW-q7f" firstAttribute="centerX" secondItem="4Z4-vk-3Kd" secondAttribute="centerX" id="xYk-wj-fsW"/>
                                </constraints>
                            </view>
                            <button hidden="YES" opaque="NO" contentMode="scaleToFill" contentHorizontalAlignment="center" contentVerticalAlignment="center" lineBreakMode="middleTruncation" translatesAutoresizingMaskIntoConstraints="NO" id="peg-eT-Bwd">
                                <rect key="frame" x="363" y="52" width="35" height="35"/>
                                <constraints>
                                    <constraint firstAttribute="width" constant="35" id="Kw1-ZD-jaO"/>
                                    <constraint firstAttribute="height" constant="35" id="fWr-LQ-7lW"/>
                                </constraints>
                                <state key="normal" image="b_close"/>
                                <connections>
                                    <action selector="bCloseClicked:" destination="j1s-vj-U9D" eventType="touchUpInside" id="t6y-Nx-QIy"/>
                                </connections>
                            </button>
                            <button opaque="NO" contentMode="scaleToFill" fixedFrame="YES" contentHorizontalAlignment="center" contentVerticalAlignment="center" buttonType="roundedRect" lineBreakMode="middleTruncation" translatesAutoresizingMaskIntoConstraints="NO" id="uQL-LO-o15">
                                <rect key="frame" x="28" y="64" width="30" height="30"/>
                                <autoresizingMask key="autoresizingMask" flexibleMaxX="YES" flexibleMaxY="YES"/>
                            </button>
                            <button opaque="NO" contentMode="scaleToFill" contentHorizontalAlignment="right" contentVerticalAlignment="center" buttonType="roundedRect" lineBreakMode="middleTruncation" translatesAutoresizingMaskIntoConstraints="NO" id="I6E-WR-BJD">
                                <rect key="frame" x="348" y="52" width="50" height="24"/>
                                <constraints>
                                    <constraint firstAttribute="height" constant="24" id="2b8-ap-aUs"/>
                                    <constraint firstAttribute="width" constant="50" id="cbp-m8-AxW"/>
                                </constraints>
                                <state key="normal" title="FAQ"/>
                                <connections>
                                    <action selector="bFAQClicked:" destination="j1s-vj-U9D" eventType="touchUpInside" id="ZAO-an-53I"/>
                                </connections>
                            </button>
                        </subviews>
                        <color key="backgroundColor" systemColor="systemBackgroundColor" cocoaTouchSystemColor="whiteColor"/>
                        <constraints>
                            <constraint firstAttribute="bottom" secondItem="eew-X8-xcp" secondAttribute="bottom" id="3Nn-gi-t8D"/>
                            <constraint firstItem="5Vq-gi-pKa" firstAttribute="trailing" secondItem="cI1-xq-YFm" secondAttribute="trailing" constant="20" id="9qB-QV-PZ5"/>
                            <constraint firstItem="peg-eT-Bwd" firstAttribute="top" secondItem="5Vq-gi-pKa" secondAttribute="top" constant="8" id="Fhh-g4-NDs"/>
                            <constraint firstItem="5Vq-gi-pKa" firstAttribute="trailing" secondItem="I6E-WR-BJD" secondAttribute="trailing" constant="16" id="HJu-ju-cjb"/>
                            <constraint firstItem="5Vq-gi-pKa" firstAttribute="trailing" secondItem="peg-eT-Bwd" secondAttribute="trailing" constant="16" id="K0S-XF-8Dg"/>
                            <constraint firstItem="4Z4-vk-3Kd" firstAttribute="leading" secondItem="5Vq-gi-pKa" secondAttribute="leading" constant="20" id="NXX-Io-uHK"/>
                            <constraint firstItem="I6E-WR-BJD" firstAttribute="top" secondItem="5Vq-gi-pKa" secondAttribute="top" constant="8" id="TVY-Xd-fdg"/>
                            <constraint firstItem="eew-X8-xcp" firstAttribute="leading" secondItem="rD7-El-TcU" secondAttribute="leading" id="aaP-S5-0y3"/>
                            <constraint firstItem="5Vq-gi-pKa" firstAttribute="trailing" secondItem="4Z4-vk-3Kd" secondAttribute="trailing" constant="20" id="bkN-ae-0bm"/>
                            <constraint firstItem="4Z4-vk-3Kd" firstAttribute="top" secondItem="cI1-xq-YFm" secondAttribute="bottom" constant="10" id="jk1-5C-ljn"/>
                            <constraint firstItem="cI1-xq-YFm" firstAttribute="top" secondItem="5Vq-gi-pKa" secondAttribute="top" constant="20" id="jqp-bJ-t8G"/>
                            <constraint firstItem="eew-X8-xcp" firstAttribute="trailing" secondItem="rD7-El-TcU" secondAttribute="trailing" id="lta-jJ-3XA"/>
                            <constraint firstItem="cI1-xq-YFm" firstAttribute="leading" secondItem="5Vq-gi-pKa" secondAttribute="leading" constant="20" id="mbM-bh-YXh"/>
                            <constraint firstItem="eew-X8-xcp" firstAttribute="top" secondItem="rD7-El-TcU" secondAttribute="top" id="rbw-Oh-2gb"/>
                            <constraint firstItem="5Vq-gi-pKa" firstAttribute="bottom" secondItem="4Z4-vk-3Kd" secondAttribute="bottom" constant="30" id="srj-oZ-hxU"/>
                        </constraints>
                        <viewLayoutGuide key="safeArea" id="5Vq-gi-pKa"/>
                    </view>
                    <navigationItem key="navigationItem" id="7Lh-vg-7zW"/>
                    <connections>
                        <outlet property="ivLogo" destination="cI1-xq-YFm" id="X7f-u7-rBa"/>
                        <segue destination="tgX-NX-m6c" kind="presentation" identifier="segue_register1_to_register2" modalPresentationStyle="fullScreen" id="Dhd-lP-1Tb"/>
                        <segue destination="KhG-k4-naf" kind="unwind" identifier="segue_exit_remove_to_register1" unwindAction="segue_exit_to_register1:" id="mrw-2t-gZZ"/>
                    </connections>
                </viewController>
                <placeholder placeholderIdentifier="IBFirstResponder" id="ulJ-Lw-al8" userLabel="First Responder" customClass="UIResponder" sceneMemberID="firstResponder"/>
                <exit id="KhG-k4-naf" userLabel="Exit" sceneMemberID="exit"/>
            </objects>
            <point key="canvasLocation" x="-1991.3043478260872" y="128.57142857142856"/>
        </scene>
        <!--Register2 Controller-->
        <scene sceneID="DXl-AM-Lah">
            <objects>
                <viewController id="tgX-NX-m6c" customClass="Register2Controller" customModule="TIME" customModuleProvider="target" sceneMemberID="viewController">
                    <view key="view" contentMode="scaleToFill" id="SPQ-PO-i8C">
                        <rect key="frame" x="0.0" y="0.0" width="414" height="896"/>
                        <autoresizingMask key="autoresizingMask" widthSizable="YES" heightSizable="YES"/>
                        <subviews>
                            <imageView opaque="NO" clipsSubviews="YES" userInteractionEnabled="NO" contentMode="scaleAspectFill" horizontalHuggingPriority="251" verticalHuggingPriority="251" image="bg" translatesAutoresizingMaskIntoConstraints="NO" id="qUT-Eh-nW5">
                                <rect key="frame" x="0.0" y="0.0" width="414" height="896"/>
                            </imageView>
                            <imageView clipsSubviews="YES" userInteractionEnabled="NO" contentMode="scaleAspectFit" horizontalHuggingPriority="251" verticalHuggingPriority="251" translatesAutoresizingMaskIntoConstraints="NO" id="O4L-g4-X7l">
                                <rect key="frame" x="40" y="64" width="334" height="463.5"/>
                            </imageView>
                            <view contentMode="scaleToFill" translatesAutoresizingMaskIntoConstraints="NO" id="SRX-wI-Btj">
                                <rect key="frame" x="20" y="537.5" width="374" height="294.5"/>
                                <subviews>
                                    <view contentMode="scaleToFill" translatesAutoresizingMaskIntoConstraints="NO" id="bi7-ck-GPv">
                                        <rect key="frame" x="0.0" y="0.0" width="374" height="260"/>
                                        <subviews>
                                            <label opaque="NO" userInteractionEnabled="NO" contentMode="left" horizontalHuggingPriority="251" verticalHuggingPriority="251" textAlignment="center" lineBreakMode="tailTruncation" numberOfLines="3" baselineAdjustment="alignBaselines" adjustsFontSizeToFit="NO" translatesAutoresizingMaskIntoConstraints="NO" id="5x6-Vu-TcV">
                                                <rect key="frame" x="16" y="16" width="342" height="73"/>
                                                <string key="text">กรอกข้อมูลผู้ใช้งาน
ลงทะเบียนโดยใช้บัญชีพนักงาน
ในการสร้างผู้ใช้งานใหม่</string>
                                                <fontDescription key="fontDescription" name="THSarabunPSK-Bold" family="TH SarabunPSK" pointSize="22"/>
                                                <color key="textColor" white="0.0" alpha="1" colorSpace="custom" customColorSpace="genericGamma22GrayColorSpace"/>
                                                <nil key="highlightedColor"/>
                                            </label>
                                            <label opaque="NO" userInteractionEnabled="NO" contentMode="left" horizontalHuggingPriority="251" verticalHuggingPriority="251" text="ชื่อบัญชีพนักงาน:" lineBreakMode="tailTruncation" baselineAdjustment="alignBaselines" adjustsFontSizeToFit="NO" translatesAutoresizingMaskIntoConstraints="NO" id="7vO-sb-2Ie">
                                                <rect key="frame" x="16" y="97" width="342" height="21"/>
                                                <constraints>
                                                    <constraint firstAttribute="height" constant="21" id="Y7f-W2-wYY"/>
                                                </constraints>
                                                <fontDescription key="fontDescription" name="THSarabunPSK" family="TH SarabunPSK" pointSize="22"/>
                                                <color key="textColor" white="0.0" alpha="1" colorSpace="custom" customColorSpace="genericGamma22GrayColorSpace"/>
                                                <nil key="highlightedColor"/>
                                            </label>
                                            <textField opaque="NO" contentMode="scaleToFill" contentHorizontalAlignment="left" contentVerticalAlignment="center" borderStyle="roundedRect" textAlignment="natural" minimumFontSize="17" translatesAutoresizingMaskIntoConstraints="NO" id="Y11-cI-dU1">
                                                <rect key="frame" x="16" y="122" width="342" height="34"/>
                                                <constraints>
                                                    <constraint firstAttribute="height" constant="34" id="vwU-mG-Bfj"/>
                                                </constraints>
                                                <color key="textColor" white="0.0" alpha="1" colorSpace="custom" customColorSpace="genericGamma22GrayColorSpace"/>
                                                <fontDescription key="fontDescription" type="system" pointSize="14"/>
                                                <textInputTraits key="textInputTraits" autocorrectionType="no" spellCheckingType="no" smartDashesType="no" smartInsertDeleteType="no" smartQuotesType="no" textContentType="username"/>
                                            </textField>
                                            <label opaque="NO" userInteractionEnabled="NO" contentMode="left" horizontalHuggingPriority="251" verticalHuggingPriority="251" text="รหัสผ่าน:" lineBreakMode="tailTruncation" baselineAdjustment="alignBaselines" adjustsFontSizeToFit="NO" translatesAutoresizingMaskIntoConstraints="NO" id="Ndm-kq-kge">
                                                <rect key="frame" x="16" y="160" width="342" height="21"/>
                                                <constraints>
                                                    <constraint firstAttribute="height" constant="21" id="SF7-7c-gZj"/>
                                                </constraints>
                                                <fontDescription key="fontDescription" name="THSarabunPSK" family="TH SarabunPSK" pointSize="22"/>
                                                <color key="textColor" white="0.0" alpha="1" colorSpace="custom" customColorSpace="genericGamma22GrayColorSpace"/>
                                                <nil key="highlightedColor"/>
                                            </label>
                                            <textField opaque="NO" contentMode="scaleToFill" contentHorizontalAlignment="left" contentVerticalAlignment="center" borderStyle="roundedRect" textAlignment="natural" minimumFontSize="17" translatesAutoresizingMaskIntoConstraints="NO" id="8Rt-E0-m2u">
                                                <rect key="frame" x="16" y="185" width="342" height="34"/>
                                                <constraints>
                                                    <constraint firstAttribute="height" constant="34" id="9si-3L-BMF"/>
                                                </constraints>
                                                <color key="textColor" white="0.0" alpha="1" colorSpace="custom" customColorSpace="genericGamma22GrayColorSpace"/>
                                                <fontDescription key="fontDescription" type="system" pointSize="14"/>
                                                <textInputTraits key="textInputTraits" autocorrectionType="no" spellCheckingType="no" secureTextEntry="YES" smartDashesType="no" smartInsertDeleteType="no" smartQuotesType="no" textContentType="password"/>
                                            </textField>
                                        </subviews>
                                        <color key="backgroundColor" white="1" alpha="1" colorSpace="custom" customColorSpace="genericGamma22GrayColorSpace"/>
                                        <constraints>
                                            <constraint firstAttribute="trailing" secondItem="Ndm-kq-kge" secondAttribute="trailing" constant="16" id="6FA-Fc-dt1"/>
                                            <constraint firstItem="8Rt-E0-m2u" firstAttribute="top" secondItem="Ndm-kq-kge" secondAttribute="bottom" constant="4" id="8ID-vy-ih2"/>
                                            <constraint firstItem="7vO-sb-2Ie" firstAttribute="top" secondItem="5x6-Vu-TcV" secondAttribute="bottom" constant="8" id="DRb-64-Jyj"/>
                                            <constraint firstItem="8Rt-E0-m2u" firstAttribute="leading" secondItem="bi7-ck-GPv" secondAttribute="leading" constant="16" id="G7v-Y2-f7H"/>
                                            <constraint firstItem="Y11-cI-dU1" firstAttribute="top" secondItem="7vO-sb-2Ie" secondAttribute="bottom" constant="4" id="O8d-xp-xV3"/>
                                            <constraint firstItem="7vO-sb-2Ie" firstAttribute="leading" secondItem="bi7-ck-GPv" secondAttribute="leading" constant="16" id="ORL-Ju-aOw"/>
                                            <constraint firstItem="5x6-Vu-TcV" firstAttribute="leading" secondItem="bi7-ck-GPv" secondAttribute="leading" constant="16" id="Oc1-HJ-bYW"/>
                                            <constraint firstAttribute="height" constant="260" id="a82-X4-8sT"/>
                                            <constraint firstItem="Y11-cI-dU1" firstAttribute="leading" secondItem="bi7-ck-GPv" secondAttribute="leading" constant="16" id="dDz-JE-4Bq"/>
                                            <constraint firstAttribute="trailing" secondItem="8Rt-E0-m2u" secondAttribute="trailing" constant="16" id="doc-6t-C3o"/>
                                            <constraint firstItem="Ndm-kq-kge" firstAttribute="top" secondItem="Y11-cI-dU1" secondAttribute="bottom" constant="4" id="fYF-BQ-uc4"/>
                                            <constraint firstItem="Ndm-kq-kge" firstAttribute="leading" secondItem="bi7-ck-GPv" secondAttribute="leading" constant="16" id="hsm-61-Mtw"/>
                                            <constraint firstAttribute="trailing" secondItem="Y11-cI-dU1" secondAttribute="trailing" constant="16" id="oqk-wB-tvP"/>
                                            <constraint firstAttribute="trailing" secondItem="7vO-sb-2Ie" secondAttribute="trailing" constant="16" id="pdf-u9-IPQ"/>
                                            <constraint firstItem="5x6-Vu-TcV" firstAttribute="top" secondItem="bi7-ck-GPv" secondAttribute="top" constant="16" id="wjR-Pg-V8s"/>
                                            <constraint firstAttribute="trailing" secondItem="5x6-Vu-TcV" secondAttribute="trailing" constant="16" id="yHM-2b-evF"/>
                                        </constraints>
                                        <userDefinedRuntimeAttributes>
                                            <userDefinedRuntimeAttribute type="number" keyPath="layer.cornerRadius">
                                                <integer key="value" value="12"/>
                                            </userDefinedRuntimeAttribute>
                                        </userDefinedRuntimeAttributes>
                                    </view>
                                    <view contentMode="scaleToFill" translatesAutoresizingMaskIntoConstraints="NO" id="uwI-9h-fPc">
                                        <rect key="frame" x="107" y="225" width="160" height="69.5"/>
                                        <subviews>
                                            <imageView clipsSubviews="YES" userInteractionEnabled="NO" contentMode="scaleAspectFit" horizontalHuggingPriority="251" verticalHuggingPriority="251" image="b_main_btn_normal" highlightedImage="b_main_btn_pressed" translatesAutoresizingMaskIntoConstraints="NO" id="WHH-8f-5yr">
                                                <rect key="frame" x="0.0" y="0.0" width="160" height="69.5"/>
                                            </imageView>
                                            <label opaque="NO" userInteractionEnabled="NO" contentMode="left" horizontalHuggingPriority="251" verticalHuggingPriority="251" text="สร้างผู้ใช้งานใหม่" textAlignment="center" lineBreakMode="tailTruncation" baselineAdjustment="alignBaselines" adjustsFontSizeToFit="NO" translatesAutoresizingMaskIntoConstraints="NO" id="gth-3K-SXD">
                                                <rect key="frame" x="8" y="24" width="144" height="21"/>
                                                <constraints>
                                                    <constraint firstAttribute="height" constant="21" id="Ru7-gO-AZq"/>
                                                </constraints>
                                                <fontDescription key="fontDescription" name="THSarabunPSK-Bold" family="TH SarabunPSK" pointSize="24"/>
                                                <color key="textColor" white="0.0" alpha="1" colorSpace="custom" customColorSpace="genericGamma22GrayColorSpace"/>
                                                <nil key="highlightedColor"/>
                                            </label>
                                            <button opaque="NO" contentMode="scaleToFill" contentHorizontalAlignment="center" contentVerticalAlignment="center" buttonType="roundedRect" lineBreakMode="middleTruncation" translatesAutoresizingMaskIntoConstraints="NO" id="CUu-bs-7e7">
                                                <rect key="frame" x="0.0" y="0.0" width="160" height="69.5"/>
                                                <connections>
                                                    <action selector="bRegisterClicked:" destination="tgX-NX-m6c" eventType="touchUpInside" id="kg3-aa-aZX"/>
                                                </connections>
                                            </button>
                                        </subviews>
                                        <color key="backgroundColor" white="0.0" alpha="0.0" colorSpace="custom" customColorSpace="genericGamma22GrayColorSpace"/>
                                        <constraints>
                                            <constraint firstItem="CUu-bs-7e7" firstAttribute="top" secondItem="uwI-9h-fPc" secondAttribute="top" id="CEa-M4-O5R"/>
                                            <constraint firstAttribute="trailing" secondItem="CUu-bs-7e7" secondAttribute="trailing" id="EwX-VS-FaE"/>
                                            <constraint firstAttribute="trailing" secondItem="WHH-8f-5yr" secondAttribute="trailing" id="Fgs-NU-xIV"/>
                                            <constraint firstAttribute="bottom" secondItem="WHH-8f-5yr" secondAttribute="bottom" id="G8l-0a-beC"/>
                                            <constraint firstItem="WHH-8f-5yr" firstAttribute="top" secondItem="uwI-9h-fPc" secondAttribute="top" id="QNC-kY-jbA"/>
                                            <constraint firstItem="gth-3K-SXD" firstAttribute="leading" secondItem="uwI-9h-fPc" secondAttribute="leading" constant="8" id="SzQ-KA-s6Y"/>
                                            <constraint firstItem="gth-3K-SXD" firstAttribute="centerY" secondItem="uwI-9h-fPc" secondAttribute="centerY" id="Tb6-JA-iMu"/>
                                            <constraint firstAttribute="width" constant="160" id="Zzd-7c-0R4"/>
                                            <constraint firstAttribute="width" secondItem="uwI-9h-fPc" secondAttribute="height" multiplier="200:87" id="ah5-8x-Mw6"/>
                                            <constraint firstItem="CUu-bs-7e7" firstAttribute="leading" secondItem="uwI-9h-fPc" secondAttribute="leading" id="bGJ-i6-SYd"/>
                                            <constraint firstItem="WHH-8f-5yr" firstAttribute="leading" secondItem="uwI-9h-fPc" secondAttribute="leading" id="rEe-ta-2AB"/>
                                            <constraint firstAttribute="trailing" secondItem="gth-3K-SXD" secondAttribute="trailing" constant="8" id="sxg-hS-ot0"/>
                                            <constraint firstAttribute="bottom" secondItem="CUu-bs-7e7" secondAttribute="bottom" id="uoH-Vg-Fvj"/>
                                        </constraints>
                                    </view>
                                </subviews>
                                <color key="backgroundColor" white="0.0" alpha="0.0" colorSpace="custom" customColorSpace="genericGamma22GrayColorSpace"/>
                                <constraints>
                                    <constraint firstItem="uwI-9h-fPc" firstAttribute="centerX" secondItem="SRX-wI-Btj" secondAttribute="centerX" id="6e9-xK-kGj"/>
                                    <constraint firstItem="bi7-ck-GPv" firstAttribute="top" secondItem="SRX-wI-Btj" secondAttribute="top" id="RUN-N0-mdy"/>
                                    <constraint firstItem="bi7-ck-GPv" firstAttribute="leading" secondItem="SRX-wI-Btj" secondAttribute="leading" id="TP9-sH-0LB"/>
                                    <constraint firstAttribute="bottom" secondItem="uwI-9h-fPc" secondAttribute="bottom" id="oKH-ML-pkc"/>
                                    <constraint firstItem="uwI-9h-fPc" firstAttribute="top" secondItem="bi7-ck-GPv" secondAttribute="bottom" constant="-35" id="vd1-aq-2sn"/>
                                    <constraint firstAttribute="trailing" secondItem="bi7-ck-GPv" secondAttribute="trailing" id="xuV-Be-QOA"/>
                                </constraints>
                            </view>
                            <button opaque="NO" contentMode="scaleToFill" contentHorizontalAlignment="center" contentVerticalAlignment="center" lineBreakMode="middleTruncation" translatesAutoresizingMaskIntoConstraints="NO" id="LCS-1t-t6h">
                                <rect key="frame" x="363" y="52" width="35" height="35"/>
                                <constraints>
                                    <constraint firstAttribute="width" constant="35" id="NXA-bb-nsn"/>
                                    <constraint firstAttribute="height" constant="35" id="qcf-zH-Gje"/>
                                </constraints>
                                <state key="normal" image="b_close"/>
                                <connections>
                                    <action selector="bCloseClicked:" destination="tgX-NX-m6c" eventType="touchUpInside" id="dS8-cF-2nf"/>
                                </connections>
                            </button>
                        </subviews>
                        <color key="backgroundColor" systemColor="systemBackgroundColor" cocoaTouchSystemColor="whiteColor"/>
                        <constraints>
                            <constraint firstItem="qUT-Eh-nW5" firstAttribute="leading" secondItem="SPQ-PO-i8C" secondAttribute="leading" id="1tk-E6-zlL"/>
                            <constraint firstItem="SRX-wI-Btj" firstAttribute="leading" secondItem="CC5-91-Cje" secondAttribute="leading" constant="20" id="Hcx-XT-8XL"/>
                            <constraint firstItem="O4L-g4-X7l" firstAttribute="leading" secondItem="CC5-91-Cje" secondAttribute="leading" constant="40" id="T3i-HJ-hsy"/>
                            <constraint firstItem="qUT-Eh-nW5" firstAttribute="trailing" secondItem="SPQ-PO-i8C" secondAttribute="trailing" id="W9a-nX-2EK"/>
                            <constraint firstItem="O4L-g4-X7l" firstAttribute="top" secondItem="CC5-91-Cje" secondAttribute="top" constant="20" id="YR5-K5-upF"/>
                            <constraint firstItem="qUT-Eh-nW5" firstAttribute="top" secondItem="SPQ-PO-i8C" secondAttribute="top" id="Ycf-dq-o1s"/>
                            <constraint firstItem="CC5-91-Cje" firstAttribute="bottom" secondItem="SRX-wI-Btj" secondAttribute="bottom" constant="30" id="Z49-r3-sS0"/>
                            <constraint firstItem="LCS-1t-t6h" firstAttribute="top" secondItem="CC5-91-Cje" secondAttribute="top" constant="8" id="daa-SW-BIS"/>
                            <constraint firstAttribute="bottom" secondItem="qUT-Eh-nW5" secondAttribute="bottom" id="maG-6f-fu9"/>
                            <constraint firstItem="CC5-91-Cje" firstAttribute="trailing" secondItem="SRX-wI-Btj" secondAttribute="trailing" constant="20" id="ngA-Cj-b5V"/>
                            <constraint firstItem="CC5-91-Cje" firstAttribute="trailing" secondItem="LCS-1t-t6h" secondAttribute="trailing" constant="16" id="qaI-ZQ-ZNG"/>
                            <constraint firstItem="CC5-91-Cje" firstAttribute="trailing" secondItem="O4L-g4-X7l" secondAttribute="trailing" constant="40" id="u6Y-eu-7QB"/>
                            <constraint firstItem="SRX-wI-Btj" firstAttribute="top" secondItem="O4L-g4-X7l" secondAttribute="bottom" constant="10" id="zcC-wc-kZf"/>
                        </constraints>
                        <viewLayoutGuide key="safeArea" id="CC5-91-Cje"/>
                    </view>
                    <connections>
                        <outlet property="ivLogo" destination="O4L-g4-X7l" id="oIz-YT-xZ9"/>
                        <outlet property="lText" destination="5x6-Vu-TcV" id="gfY-fm-Rj3"/>
                        <outlet property="tfPassword" destination="8Rt-E0-m2u" id="TWY-69-VAD"/>
                        <outlet property="tfUsername" destination="Y11-cI-dU1" id="q64-66-xge"/>
                        <segue destination="MJX-pW-Psa" kind="presentation" identifier="segue_register2_to_captprepare" modalPresentationStyle="fullScreen" id="8ow-HW-LW7"/>
                        <segue destination="nPu-VG-k6h" kind="unwind" identifier="segue_exit_to_register1" unwindAction="segue_exit_to_register1:" id="oN3-YO-GqK"/>
                    </connections>
                </viewController>
                <placeholder placeholderIdentifier="IBFirstResponder" id="ojB-qg-2qz" userLabel="First Responder" customClass="UIResponder" sceneMemberID="firstResponder"/>
                <exit id="nPu-VG-k6h" userLabel="Exit" sceneMemberID="exit"/>
            </objects>
            <point key="canvasLocation" x="-1991" y="890"/>
        </scene>
        <!--Capture Prepare Controller-->
        <scene sceneID="goS-qb-CiV">
            <objects>
                <viewController id="MJX-pW-Psa" customClass="CapturePrepareController" customModule="TIME" customModuleProvider="target" sceneMemberID="viewController">
                    <view key="view" contentMode="scaleToFill" id="fXK-ix-HHK">
                        <rect key="frame" x="0.0" y="0.0" width="414" height="896"/>
                        <autoresizingMask key="autoresizingMask" widthSizable="YES" heightSizable="YES"/>
                        <subviews>
                            <imageView opaque="NO" clipsSubviews="YES" userInteractionEnabled="NO" contentMode="scaleAspectFill" horizontalHuggingPriority="251" verticalHuggingPriority="251" image="bg" translatesAutoresizingMaskIntoConstraints="NO" id="KXK-m2-gUb">
                                <rect key="frame" x="0.0" y="0.0" width="414" height="896"/>
                            </imageView>
                            <imageView clipsSubviews="YES" userInteractionEnabled="NO" contentMode="scaleAspectFit" horizontalHuggingPriority="251" verticalHuggingPriority="251" translatesAutoresizingMaskIntoConstraints="NO" id="J27-2K-3Oc">
                                <rect key="frame" x="40" y="64" width="334" height="453.5"/>
                            </imageView>
                            <view contentMode="scaleToFill" translatesAutoresizingMaskIntoConstraints="NO" id="Vea-Zd-fgZ">
                                <rect key="frame" x="20" y="527.5" width="374" height="294.5"/>
                                <subviews>
                                    <view contentMode="scaleToFill" translatesAutoresizingMaskIntoConstraints="NO" id="Yqj-ZG-NWF">
                                        <rect key="frame" x="0.0" y="0.0" width="374" height="260"/>
                                        <subviews>
                                            <label opaque="NO" userInteractionEnabled="NO" contentMode="left" horizontalHuggingPriority="251" verticalHuggingPriority="251" textAlignment="center" lineBreakMode="tailTruncation" numberOfLines="3" baselineAdjustment="alignBaselines" adjustsFontSizeToFit="NO" translatesAutoresizingMaskIntoConstraints="NO" id="kS8-MC-4gh">
                                                <rect key="frame" x="16" y="16" width="342" height="60"/>
                                                <constraints>
                                                    <constraint firstAttribute="height" constant="60" id="kp4-Ob-JV3"/>
                                                </constraints>
                                                <string key="text">สำหรับการลงทะเบียนใบหน้า
กรุณาปฏิบัติตามคำแนะนำ</string>
                                                <fontDescription key="fontDescription" name="THSarabunPSK-Bold" family="TH SarabunPSK" pointSize="22"/>
                                                <color key="textColor" white="0.0" alpha="1" colorSpace="custom" customColorSpace="genericGamma22GrayColorSpace"/>
                                                <nil key="highlightedColor"/>
                                            </label>
                                            <label opaque="NO" userInteractionEnabled="NO" contentMode="left" horizontalHuggingPriority="251" verticalHuggingPriority="251" textAlignment="center" lineBreakMode="wordWrap" numberOfLines="3" baselineAdjustment="alignBaselines" adjustsFontSizeToFit="NO" translatesAutoresizingMaskIntoConstraints="NO" id="dfp-uG-8Wb">
                                                <rect key="frame" x="16" y="84" width="342" height="133"/>
                                                <string key="text">โปรดถอดแว่น ถ่ายภาพใบหน้าตรง 
สีหน้าปกติ ไม่ยิ้ม 
จำนวน 6 ภาพ</string>
                                                <fontDescription key="fontDescription" name="THSarabunPSK-Bold" family="TH SarabunPSK" pointSize="28"/>
                                                <color key="textColor" red="0.27058823529411763" green="0.31764705882352939" blue="0.63921568627450975" alpha="1" colorSpace="custom" customColorSpace="sRGB"/>
                                                <nil key="highlightedColor"/>
                                            </label>
                                        </subviews>
                                        <color key="backgroundColor" white="1" alpha="1" colorSpace="custom" customColorSpace="genericGamma22GrayColorSpace"/>
                                        <constraints>
                                            <constraint firstItem="kS8-MC-4gh" firstAttribute="top" secondItem="Yqj-ZG-NWF" secondAttribute="top" constant="16" id="0of-AJ-6Sl"/>
                                            <constraint firstItem="kS8-MC-4gh" firstAttribute="leading" secondItem="Yqj-ZG-NWF" secondAttribute="leading" constant="16" id="8LH-kg-dm5"/>
                                            <constraint firstAttribute="bottom" secondItem="dfp-uG-8Wb" secondAttribute="bottom" constant="43" id="F3H-yB-Xo3"/>
                                            <constraint firstAttribute="trailing" secondItem="kS8-MC-4gh" secondAttribute="trailing" constant="16" id="MSK-8R-4ap"/>
                                            <constraint firstItem="dfp-uG-8Wb" firstAttribute="top" secondItem="kS8-MC-4gh" secondAttribute="bottom" constant="8" id="Ura-Oo-c3D"/>
                                            <constraint firstItem="dfp-uG-8Wb" firstAttribute="leading" secondItem="Yqj-ZG-NWF" secondAttribute="leading" constant="16" id="YLm-VG-MBB"/>
                                            <constraint firstAttribute="height" constant="260" id="aVg-98-z9T"/>
                                            <constraint firstAttribute="trailing" secondItem="dfp-uG-8Wb" secondAttribute="trailing" constant="16" id="iYU-sR-qJx"/>
                                        </constraints>
                                        <userDefinedRuntimeAttributes>
                                            <userDefinedRuntimeAttribute type="number" keyPath="layer.cornerRadius">
                                                <integer key="value" value="12"/>
                                            </userDefinedRuntimeAttribute>
                                        </userDefinedRuntimeAttributes>
                                    </view>
                                    <view contentMode="scaleToFill" translatesAutoresizingMaskIntoConstraints="NO" id="lfz-cP-dcD">
                                        <rect key="frame" x="107" y="225" width="160" height="69.5"/>
                                        <subviews>
                                            <imageView clipsSubviews="YES" userInteractionEnabled="NO" contentMode="scaleAspectFit" horizontalHuggingPriority="251" verticalHuggingPriority="251" image="b_main_btn_normal" highlightedImage="b_main_btn_pressed" translatesAutoresizingMaskIntoConstraints="NO" id="dHr-QQ-cZJ">
                                                <rect key="frame" x="0.0" y="0.0" width="160" height="69.5"/>
                                            </imageView>
                                            <label opaque="NO" userInteractionEnabled="NO" contentMode="left" horizontalHuggingPriority="251" verticalHuggingPriority="251" text="ต่อไป" textAlignment="center" lineBreakMode="tailTruncation" baselineAdjustment="alignBaselines" adjustsFontSizeToFit="NO" translatesAutoresizingMaskIntoConstraints="NO" id="2Y8-FQ-dFI">
                                                <rect key="frame" x="8" y="24" width="144" height="21"/>
                                                <constraints>
                                                    <constraint firstAttribute="height" constant="21" id="KaV-Dl-7CM"/>
                                                </constraints>
                                                <fontDescription key="fontDescription" name="THSarabunPSK-Bold" family="TH SarabunPSK" pointSize="24"/>
                                                <color key="textColor" white="0.0" alpha="1" colorSpace="custom" customColorSpace="genericGamma22GrayColorSpace"/>
                                                <nil key="highlightedColor"/>
                                            </label>
                                            <button opaque="NO" contentMode="scaleToFill" contentHorizontalAlignment="center" contentVerticalAlignment="center" buttonType="roundedRect" lineBreakMode="middleTruncation" translatesAutoresizingMaskIntoConstraints="NO" id="W26-da-ioB">
                                                <rect key="frame" x="0.0" y="0.0" width="160" height="69.5"/>
                                                <connections>
                                                    <action selector="bCaptureClicked:" destination="MJX-pW-Psa" eventType="touchUpInside" id="OGW-Zg-YAJ"/>
                                                </connections>
                                            </button>
                                        </subviews>
                                        <color key="backgroundColor" white="0.0" alpha="0.0" colorSpace="custom" customColorSpace="genericGamma22GrayColorSpace"/>
                                        <constraints>
                                            <constraint firstAttribute="trailing" secondItem="dHr-QQ-cZJ" secondAttribute="trailing" id="BlW-55-n1Q"/>
                                            <constraint firstAttribute="bottom" secondItem="dHr-QQ-cZJ" secondAttribute="bottom" id="KHP-uU-QM9"/>
                                            <constraint firstItem="W26-da-ioB" firstAttribute="leading" secondItem="lfz-cP-dcD" secondAttribute="leading" id="KgQ-fV-yNI"/>
                                            <constraint firstAttribute="width" constant="160" id="Oqj-pE-Rgu"/>
                                            <constraint firstItem="dHr-QQ-cZJ" firstAttribute="top" secondItem="lfz-cP-dcD" secondAttribute="top" id="TXK-mL-47u"/>
                                            <constraint firstAttribute="width" secondItem="lfz-cP-dcD" secondAttribute="height" multiplier="200:87" id="XRD-69-Lxj"/>
                                            <constraint firstItem="2Y8-FQ-dFI" firstAttribute="centerY" secondItem="lfz-cP-dcD" secondAttribute="centerY" id="Zps-6T-ukw"/>
                                            <constraint firstAttribute="trailing" secondItem="W26-da-ioB" secondAttribute="trailing" id="hde-gM-Xqr"/>
                                            <constraint firstItem="W26-da-ioB" firstAttribute="top" secondItem="lfz-cP-dcD" secondAttribute="top" id="jDz-bU-Lbk"/>
                                            <constraint firstItem="2Y8-FQ-dFI" firstAttribute="leading" secondItem="lfz-cP-dcD" secondAttribute="leading" constant="8" id="qeQ-fa-QrK"/>
                                            <constraint firstItem="dHr-QQ-cZJ" firstAttribute="leading" secondItem="lfz-cP-dcD" secondAttribute="leading" id="uzW-bS-H5f"/>
                                            <constraint firstAttribute="bottom" secondItem="W26-da-ioB" secondAttribute="bottom" id="ye6-nG-kNA"/>
                                            <constraint firstAttribute="trailing" secondItem="2Y8-FQ-dFI" secondAttribute="trailing" constant="8" id="zJF-c9-nku"/>
                                        </constraints>
                                    </view>
                                </subviews>
                                <color key="backgroundColor" white="0.0" alpha="0.0" colorSpace="custom" customColorSpace="genericGamma22GrayColorSpace"/>
                                <constraints>
                                    <constraint firstItem="Yqj-ZG-NWF" firstAttribute="top" secondItem="Vea-Zd-fgZ" secondAttribute="top" id="Esw-n4-1NU"/>
                                    <constraint firstAttribute="trailing" secondItem="Yqj-ZG-NWF" secondAttribute="trailing" id="IGo-Cj-Deu"/>
                                    <constraint firstItem="lfz-cP-dcD" firstAttribute="centerX" secondItem="Vea-Zd-fgZ" secondAttribute="centerX" id="V1x-3b-ra6"/>
                                    <constraint firstItem="lfz-cP-dcD" firstAttribute="top" secondItem="Yqj-ZG-NWF" secondAttribute="bottom" constant="-35" id="bK7-Ya-qgg"/>
                                    <constraint firstItem="Yqj-ZG-NWF" firstAttribute="leading" secondItem="Vea-Zd-fgZ" secondAttribute="leading" id="bye-bO-nyn"/>
                                    <constraint firstAttribute="bottom" secondItem="lfz-cP-dcD" secondAttribute="bottom" id="byz-Jf-h2n"/>
                                </constraints>
                            </view>
                            <button hidden="YES" opaque="NO" contentMode="scaleToFill" contentHorizontalAlignment="center" contentVerticalAlignment="center" lineBreakMode="middleTruncation" translatesAutoresizingMaskIntoConstraints="NO" id="e0a-Wy-Cls">
                                <rect key="frame" x="363" y="52" width="35" height="35"/>
                                <constraints>
                                    <constraint firstAttribute="width" constant="35" id="CPW-u8-kdX"/>
                                    <constraint firstAttribute="height" constant="35" id="xJ0-60-not"/>
                                </constraints>
                                <state key="normal" image="b_close"/>
                                <connections>
                                    <action selector="bCloseClicked:" destination="MJX-pW-Psa" eventType="touchUpInside" id="T42-J8-ER4"/>
                                </connections>
                            </button>
                        </subviews>
                        <color key="backgroundColor" systemColor="systemBackgroundColor" cocoaTouchSystemColor="whiteColor"/>
                        <constraints>
                            <constraint firstAttribute="bottom" secondItem="KXK-m2-gUb" secondAttribute="bottom" id="9Kv-C3-Rvz"/>
                            <constraint firstItem="FzP-1r-6Fu" firstAttribute="bottom" secondItem="Vea-Zd-fgZ" secondAttribute="bottom" constant="40" id="F6b-6m-6hD"/>
                            <constraint firstItem="FzP-1r-6Fu" firstAttribute="trailing" secondItem="e0a-Wy-Cls" secondAttribute="trailing" constant="16" id="FVG-ad-1DG"/>
                            <constraint firstItem="FzP-1r-6Fu" firstAttribute="trailing" secondItem="J27-2K-3Oc" secondAttribute="trailing" constant="40" id="H67-P3-K7V"/>
                            <constraint firstItem="KXK-m2-gUb" firstAttribute="trailing" secondItem="fXK-ix-HHK" secondAttribute="trailing" id="JPp-Dl-Red"/>
                            <constraint firstItem="FzP-1r-6Fu" firstAttribute="trailing" secondItem="Vea-Zd-fgZ" secondAttribute="trailing" constant="20" id="Jzg-kv-ld1"/>
                            <constraint firstItem="KXK-m2-gUb" firstAttribute="leading" secondItem="fXK-ix-HHK" secondAttribute="leading" id="Ues-Kd-aqh"/>
                            <constraint firstItem="J27-2K-3Oc" firstAttribute="top" secondItem="FzP-1r-6Fu" secondAttribute="top" constant="20" id="Vgg-IC-s1Y"/>
                            <constraint firstItem="KXK-m2-gUb" firstAttribute="top" secondItem="fXK-ix-HHK" secondAttribute="top" id="jmf-5E-MNC"/>
                            <constraint firstItem="Vea-Zd-fgZ" firstAttribute="leading" secondItem="FzP-1r-6Fu" secondAttribute="leading" constant="20" id="jnZ-uU-bWa"/>
                            <constraint firstItem="e0a-Wy-Cls" firstAttribute="top" secondItem="FzP-1r-6Fu" secondAttribute="top" constant="8" id="rf1-WD-KEc"/>
                            <constraint firstItem="J27-2K-3Oc" firstAttribute="leading" secondItem="FzP-1r-6Fu" secondAttribute="leading" constant="40" id="uQ2-Pg-RDb"/>
                            <constraint firstItem="Vea-Zd-fgZ" firstAttribute="top" secondItem="J27-2K-3Oc" secondAttribute="bottom" constant="10" id="zoM-NS-lTX"/>
                        </constraints>
                        <viewLayoutGuide key="safeArea" id="FzP-1r-6Fu"/>
                    </view>
                    <connections>
                        <outlet property="ivLogo" destination="J27-2K-3Oc" id="fQy-7R-HLC"/>
                        <segue destination="S6Y-1m-gGl" kind="presentation" identifier="segue_captprepare_to_captface" modalPresentationStyle="fullScreen" id="IFe-TR-4dQ"/>
                        <segue destination="fTj-Xp-jWA" kind="unwind" identifier="segue_exit_to_update" unwindAction="segue_exit_to_update:" id="Wfs-3e-DwT"/>
                        <segue destination="fTj-Xp-jWA" kind="unwind" identifier="segue_exit_to_register2" unwindAction="segue_exit_to_register2:" id="GGk-4O-qTN"/>
                    </connections>
                </viewController>
                <placeholder placeholderIdentifier="IBFirstResponder" id="16V-o6-rLE" userLabel="First Responder" customClass="UIResponder" sceneMemberID="firstResponder"/>
                <exit id="fTj-Xp-jWA" userLabel="Exit" sceneMemberID="exit"/>
            </objects>
            <point key="canvasLocation" x="-1017" y="2294"/>
        </scene>
        <!--Capture Face Controller-->
        <scene sceneID="zkf-rY-F1m">
            <objects>
                <viewController id="S6Y-1m-gGl" customClass="CaptureFaceController" customModule="TIME" customModuleProvider="target" sceneMemberID="viewController">
                    <view key="view" contentMode="scaleToFill" id="JRJ-4p-xFa">
                        <rect key="frame" x="0.0" y="0.0" width="414" height="896"/>
                        <autoresizingMask key="autoresizingMask" widthSizable="YES" heightSizable="YES"/>
                        <subviews>
                            <view contentMode="scaleToFill" translatesAutoresizingMaskIntoConstraints="NO" id="Nmg-gG-Ytf">
                                <rect key="frame" x="0.0" y="0.0" width="414" height="896"/>
                                <color key="backgroundColor" white="0.0" alpha="1" colorSpace="custom" customColorSpace="genericGamma22GrayColorSpace"/>
                            </view>
                            <view hidden="YES" contentMode="scaleToFill" translatesAutoresizingMaskIntoConstraints="NO" id="S6u-tu-dwB">
                                <rect key="frame" x="127" y="772.5" width="160" height="69.5"/>
                                <subviews>
                                    <imageView clipsSubviews="YES" userInteractionEnabled="NO" contentMode="scaleAspectFit" horizontalHuggingPriority="251" verticalHuggingPriority="251" image="b_main_btn_normal" highlightedImage="b_main_btn_pressed" translatesAutoresizingMaskIntoConstraints="NO" id="gls-fR-Rls">
                                        <rect key="frame" x="0.0" y="0.0" width="160" height="69.5"/>
                                    </imageView>
                                    <label opaque="NO" userInteractionEnabled="NO" contentMode="left" horizontalHuggingPriority="251" verticalHuggingPriority="251" text="ถ่ายภาพ" textAlignment="center" lineBreakMode="tailTruncation" baselineAdjustment="alignBaselines" adjustsFontSizeToFit="NO" translatesAutoresizingMaskIntoConstraints="NO" id="o3E-3h-btx">
                                        <rect key="frame" x="8" y="24" width="144" height="21"/>
                                        <constraints>
                                            <constraint firstAttribute="height" constant="21" id="jn8-wh-zZt"/>
                                        </constraints>
                                        <fontDescription key="fontDescription" name="THSarabunPSK-Bold" family="TH SarabunPSK" pointSize="24"/>
                                        <color key="textColor" white="0.0" alpha="1" colorSpace="custom" customColorSpace="genericGamma22GrayColorSpace"/>
                                        <nil key="highlightedColor"/>
                                    </label>
                                    <button opaque="NO" contentMode="scaleToFill" contentHorizontalAlignment="center" contentVerticalAlignment="center" buttonType="roundedRect" lineBreakMode="middleTruncation" translatesAutoresizingMaskIntoConstraints="NO" id="PZF-4V-XDJ">
                                        <rect key="frame" x="0.0" y="0.0" width="160" height="69.5"/>
                                        <connections>
                                            <action selector="bCaptureClicked:" destination="S6Y-1m-gGl" eventType="touchUpInside" id="uiR-my-Dhb"/>
                                            <action selector="bRegisterClicked:" destination="j1s-vj-U9D" eventType="touchUpInside" id="zta-gi-Kkm"/>
                                        </connections>
                                    </button>
                                </subviews>
                                <color key="backgroundColor" white="0.0" alpha="0.0" colorSpace="custom" customColorSpace="genericGamma22GrayColorSpace"/>
                                <constraints>
                                    <constraint firstItem="gls-fR-Rls" firstAttribute="leading" secondItem="S6u-tu-dwB" secondAttribute="leading" id="0hG-y3-okF"/>
                                    <constraint firstItem="PZF-4V-XDJ" firstAttribute="leading" secondItem="S6u-tu-dwB" secondAttribute="leading" id="0kS-F4-Y4A"/>
                                    <constraint firstAttribute="bottom" secondItem="gls-fR-Rls" secondAttribute="bottom" id="2dk-P8-dW8"/>
                                    <constraint firstAttribute="bottom" secondItem="PZF-4V-XDJ" secondAttribute="bottom" id="50m-OM-GEB"/>
                                    <constraint firstAttribute="trailing" secondItem="o3E-3h-btx" secondAttribute="trailing" constant="8" id="84J-eB-KjI"/>
                                    <constraint firstItem="PZF-4V-XDJ" firstAttribute="top" secondItem="S6u-tu-dwB" secondAttribute="top" id="EO8-tT-hbR"/>
                                    <constraint firstAttribute="width" secondItem="S6u-tu-dwB" secondAttribute="height" multiplier="200:87" id="H0d-g8-fOu"/>
                                    <constraint firstAttribute="trailing" secondItem="PZF-4V-XDJ" secondAttribute="trailing" id="JJh-Ce-Kwb"/>
                                    <constraint firstAttribute="trailing" secondItem="gls-fR-Rls" secondAttribute="trailing" id="KVC-Qm-RTi"/>
                                    <constraint firstAttribute="width" constant="160" id="Ngf-Ii-LQ9"/>
                                    <constraint firstItem="o3E-3h-btx" firstAttribute="centerY" secondItem="S6u-tu-dwB" secondAttribute="centerY" id="Xmd-Mp-Hgz"/>
                                    <constraint firstItem="gls-fR-Rls" firstAttribute="top" secondItem="S6u-tu-dwB" secondAttribute="top" id="YkQ-ah-5Ba"/>
                                    <constraint firstItem="o3E-3h-btx" firstAttribute="leading" secondItem="S6u-tu-dwB" secondAttribute="leading" constant="8" id="nWJ-z4-FMg"/>
                                </constraints>
                            </view>
                            <button opaque="NO" contentMode="scaleToFill" contentHorizontalAlignment="center" contentVerticalAlignment="center" lineBreakMode="middleTruncation" translatesAutoresizingMaskIntoConstraints="NO" id="IYz-wY-EFb">
                                <rect key="frame" x="363" y="52" width="35" height="35"/>
                                <constraints>
                                    <constraint firstAttribute="width" constant="35" id="GRx-IQ-NJI"/>
                                    <constraint firstAttribute="height" constant="35" id="RyA-Fb-sgI"/>
                                </constraints>
                                <state key="normal" image="b_close"/>
                                <connections>
                                    <action selector="bCloseClicked:" destination="S6Y-1m-gGl" eventType="touchUpInside" id="Wzs-oO-pl1"/>
                                </connections>
                            </button>
                            <view hidden="YES" contentMode="scaleToFill" translatesAutoresizingMaskIntoConstraints="NO" id="GZV-aR-P54">
                                <rect key="frame" x="350" y="95" width="56" height="68.5"/>
                                <subviews>
                                    <imageView clipsSubviews="YES" userInteractionEnabled="NO" contentMode="scaleAspectFill" horizontalHuggingPriority="251" verticalHuggingPriority="251" translatesAutoresizingMaskIntoConstraints="NO" id="BDp-tY-7QB">
                                        <rect key="frame" x="4" y="4" width="48" height="60.5"/>
                                    </imageView>
                                </subviews>
                                <color key="backgroundColor" systemColor="systemBackgroundColor" cocoaTouchSystemColor="whiteColor"/>
                                <constraints>
                                    <constraint firstItem="BDp-tY-7QB" firstAttribute="top" secondItem="GZV-aR-P54" secondAttribute="top" constant="4" id="6eB-Y1-q5O"/>
                                    <constraint firstAttribute="width" secondItem="GZV-aR-P54" secondAttribute="height" multiplier="22:27" id="KrD-qx-hDP"/>
                                    <constraint firstAttribute="trailing" secondItem="BDp-tY-7QB" secondAttribute="trailing" constant="4" id="Taj-Jq-qQc"/>
                                    <constraint firstItem="BDp-tY-7QB" firstAttribute="leading" secondItem="GZV-aR-P54" secondAttribute="leading" constant="4" id="Z8Y-Zk-3lz"/>
                                    <constraint firstAttribute="bottom" secondItem="BDp-tY-7QB" secondAttribute="bottom" constant="4" id="pCG-1K-VI9"/>
                                </constraints>
                            </view>
                            <label hidden="YES" opaque="NO" userInteractionEnabled="NO" contentMode="left" horizontalHuggingPriority="251" verticalHuggingPriority="251" text="3" textAlignment="center" lineBreakMode="tailTruncation" baselineAdjustment="alignBaselines" adjustsFontSizeToFit="NO" translatesAutoresizingMaskIntoConstraints="NO" id="cWK-5c-Y6T" customClass="UICountingLabel">
                                <rect key="frame" x="350" y="95" width="56" height="68.5"/>
                                <color key="backgroundColor" red="0.99999600649999998" green="1" blue="1" alpha="0.24919734589041095" colorSpace="custom" customColorSpace="sRGB"/>
                                <constraints>
                                    <constraint firstAttribute="width" secondItem="cWK-5c-Y6T" secondAttribute="height" multiplier="22:27" id="xcU-FO-UfI"/>
                                </constraints>
                                <fontDescription key="fontDescription" type="system" weight="semibold" pointSize="36"/>
                                <color key="textColor" red="0.0" green="0.97680455450000003" blue="0.0" alpha="1" colorSpace="custom" customColorSpace="sRGB"/>
                                <nil key="highlightedColor"/>
                            </label>
                            <view hidden="YES" contentMode="scaleToFill" translatesAutoresizingMaskIntoConstraints="NO" id="Gjm-hV-SlI">
                                <rect key="frame" x="350" y="167.5" width="56" height="68.5"/>
                                <subviews>
                                    <imageView clipsSubviews="YES" userInteractionEnabled="NO" contentMode="scaleAspectFill" horizontalHuggingPriority="251" verticalHuggingPriority="251" translatesAutoresizingMaskIntoConstraints="NO" id="aI5-fI-5FQ">
                                        <rect key="frame" x="4" y="4" width="48" height="60.5"/>
                                    </imageView>
                                </subviews>
                                <color key="backgroundColor" systemColor="systemBackgroundColor" cocoaTouchSystemColor="whiteColor"/>
                                <constraints>
                                    <constraint firstItem="aI5-fI-5FQ" firstAttribute="top" secondItem="Gjm-hV-SlI" secondAttribute="top" constant="4" id="6Ni-y4-L5e"/>
                                    <constraint firstAttribute="trailing" secondItem="aI5-fI-5FQ" secondAttribute="trailing" constant="4" id="7bo-M5-8lG"/>
                                    <constraint firstItem="aI5-fI-5FQ" firstAttribute="leading" secondItem="Gjm-hV-SlI" secondAttribute="leading" constant="4" id="bqo-X6-jnC"/>
                                    <constraint firstAttribute="bottom" secondItem="aI5-fI-5FQ" secondAttribute="bottom" constant="4" id="n2E-HF-ojz"/>
                                </constraints>
                            </view>
                            <view hidden="YES" contentMode="scaleToFill" translatesAutoresizingMaskIntoConstraints="NO" id="Z9v-PL-GK7">
                                <rect key="frame" x="350" y="240" width="56" height="69"/>
                                <subviews>
                                    <imageView clipsSubviews="YES" userInteractionEnabled="NO" contentMode="scaleAspectFill" horizontalHuggingPriority="251" verticalHuggingPriority="251" translatesAutoresizingMaskIntoConstraints="NO" id="TXc-Ck-KbA">
                                        <rect key="frame" x="4" y="4" width="48" height="61"/>
                                    </imageView>
                                </subviews>
                                <color key="backgroundColor" systemColor="systemBackgroundColor" cocoaTouchSystemColor="whiteColor"/>
                                <constraints>
                                    <constraint firstItem="TXc-Ck-KbA" firstAttribute="top" secondItem="Z9v-PL-GK7" secondAttribute="top" constant="4" id="1BB-Qp-WyV"/>
                                    <constraint firstAttribute="trailing" secondItem="TXc-Ck-KbA" secondAttribute="trailing" constant="4" id="9aU-Yk-C6m"/>
                                    <constraint firstItem="TXc-Ck-KbA" firstAttribute="leading" secondItem="Z9v-PL-GK7" secondAttribute="leading" constant="4" id="YD8-b5-ySW"/>
                                    <constraint firstAttribute="bottom" secondItem="TXc-Ck-KbA" secondAttribute="bottom" constant="4" id="kNy-tL-d0M"/>
                                </constraints>
                            </view>
                            <view hidden="YES" contentMode="scaleToFill" translatesAutoresizingMaskIntoConstraints="NO" id="eOt-LV-TEE">
                                <rect key="frame" x="350" y="313" width="56" height="68.5"/>
                                <subviews>
                                    <imageView clipsSubviews="YES" userInteractionEnabled="NO" contentMode="scaleAspectFill" horizontalHuggingPriority="251" verticalHuggingPriority="251" translatesAutoresizingMaskIntoConstraints="NO" id="7rb-ue-C0E">
                                        <rect key="frame" x="4" y="4" width="48" height="60.5"/>
                                    </imageView>
                                </subviews>
                                <color key="backgroundColor" systemColor="systemBackgroundColor" cocoaTouchSystemColor="whiteColor"/>
                                <constraints>
                                    <constraint firstItem="7rb-ue-C0E" firstAttribute="top" secondItem="eOt-LV-TEE" secondAttribute="top" constant="4" id="0Uu-1Y-ghF"/>
                                    <constraint firstItem="7rb-ue-C0E" firstAttribute="leading" secondItem="eOt-LV-TEE" secondAttribute="leading" constant="4" id="Qz2-er-AYG"/>
                                    <constraint firstAttribute="trailing" secondItem="7rb-ue-C0E" secondAttribute="trailing" constant="4" id="lNf-Qc-JJc"/>
                                    <constraint firstAttribute="bottom" secondItem="7rb-ue-C0E" secondAttribute="bottom" constant="4" id="uhW-mP-xXH"/>
                                </constraints>
                            </view>
                            <view hidden="YES" contentMode="scaleToFill" translatesAutoresizingMaskIntoConstraints="NO" id="dwY-xq-nbt">
                                <rect key="frame" x="350" y="385.5" width="56" height="68.5"/>
                                <subviews>
                                    <imageView clipsSubviews="YES" userInteractionEnabled="NO" contentMode="scaleAspectFill" horizontalHuggingPriority="251" verticalHuggingPriority="251" translatesAutoresizingMaskIntoConstraints="NO" id="fSA-M2-YFz">
                                        <rect key="frame" x="4" y="4" width="48" height="60.5"/>
                                    </imageView>
                                </subviews>
                                <color key="backgroundColor" systemColor="systemBackgroundColor" cocoaTouchSystemColor="whiteColor"/>
                                <constraints>
                                    <constraint firstAttribute="bottom" secondItem="fSA-M2-YFz" secondAttribute="bottom" constant="4" id="1XF-8o-WHf"/>
                                    <constraint firstItem="fSA-M2-YFz" firstAttribute="leading" secondItem="dwY-xq-nbt" secondAttribute="leading" constant="4" id="JcM-UT-vUv"/>
                                    <constraint firstItem="fSA-M2-YFz" firstAttribute="top" secondItem="dwY-xq-nbt" secondAttribute="top" constant="4" id="pT1-jA-x6P"/>
                                    <constraint firstAttribute="trailing" secondItem="fSA-M2-YFz" secondAttribute="trailing" constant="4" id="tp8-1V-VFG"/>
                                </constraints>
                            </view>
                            <view hidden="YES" contentMode="scaleToFill" translatesAutoresizingMaskIntoConstraints="NO" id="Tw9-Mz-jya">
                                <rect key="frame" x="350" y="458" width="56" height="68.5"/>
                                <subviews>
                                    <imageView clipsSubviews="YES" userInteractionEnabled="NO" contentMode="scaleAspectFill" horizontalHuggingPriority="251" verticalHuggingPriority="251" translatesAutoresizingMaskIntoConstraints="NO" id="KIU-43-oOz">
                                        <rect key="frame" x="4" y="4" width="48" height="60.5"/>
                                    </imageView>
                                </subviews>
                                <color key="backgroundColor" systemColor="systemBackgroundColor" cocoaTouchSystemColor="whiteColor"/>
                                <constraints>
                                    <constraint firstItem="KIU-43-oOz" firstAttribute="top" secondItem="Tw9-Mz-jya" secondAttribute="top" constant="4" id="N7H-fX-Kho"/>
                                    <constraint firstAttribute="trailing" secondItem="KIU-43-oOz" secondAttribute="trailing" constant="4" id="js9-PY-1ff"/>
                                    <constraint firstItem="KIU-43-oOz" firstAttribute="leading" secondItem="Tw9-Mz-jya" secondAttribute="leading" constant="4" id="nN6-Q4-eCS"/>
                                    <constraint firstAttribute="bottom" secondItem="KIU-43-oOz" secondAttribute="bottom" constant="4" id="qwR-qC-ds8"/>
                                </constraints>
                            </view>
                            <view contentMode="scaleToFill" translatesAutoresizingMaskIntoConstraints="NO" id="cci-r4-ZkD">
                                <rect key="frame" x="83" y="293" width="248" height="310.5"/>
                                <color key="backgroundColor" white="0.0" alpha="0.0" colorSpace="custom" customColorSpace="genericGamma22GrayColorSpace"/>
                                <constraints>
                                    <constraint firstAttribute="width" secondItem="cci-r4-ZkD" secondAttribute="height" multiplier="4:5" id="NxV-zA-MSP"/>
                                </constraints>
                            </view>
                        </subviews>
                        <constraints>
                            <constraint firstItem="Tw9-Mz-jya" firstAttribute="width" secondItem="Tw9-Mz-jya" secondAttribute="height" multiplier="22:27" id="1CD-hQ-8Ll"/>
                            <constraint firstItem="Z9v-PL-GK7" firstAttribute="width" secondItem="Z9v-PL-GK7" secondAttribute="height" multiplier="22:27" id="1ci-gi-A1B"/>
                            <constraint firstAttribute="trailing" secondItem="Nmg-gG-Ytf" secondAttribute="trailing" id="2KO-XM-NQh"/>
                            <constraint firstItem="dwY-xq-nbt" firstAttribute="width" secondItem="GZV-aR-P54" secondAttribute="width" id="2Lf-x8-e6B"/>
                            <constraint firstItem="dwY-xq-nbt" firstAttribute="width" secondItem="dwY-xq-nbt" secondAttribute="height" multiplier="22:27" id="5Jh-f3-Dx4"/>
                            <constraint firstItem="cci-r4-ZkD" firstAttribute="centerY" secondItem="JRJ-4p-xFa" secondAttribute="centerY" id="CJG-Wn-bQe"/>
                            <constraint firstItem="Bcx-Ma-ooW" firstAttribute="trailing" secondItem="Gjm-hV-SlI" secondAttribute="trailing" constant="8" id="Cs6-if-f5i"/>
                            <constraint firstItem="GZV-aR-P54" firstAttribute="width" secondItem="JRJ-4p-xFa" secondAttribute="width" multiplier="0.135" id="EQ2-ab-u8E"/>
                            <constraint firstItem="Nmg-gG-Ytf" firstAttribute="top" secondItem="JRJ-4p-xFa" secondAttribute="top" id="FvU-Jo-T6g"/>
                            <constraint firstItem="Bcx-Ma-ooW" firstAttribute="bottom" secondItem="S6u-tu-dwB" secondAttribute="bottom" constant="20" id="J9t-bm-ItT"/>
                            <constraint firstItem="cWK-5c-Y6T" firstAttribute="top" secondItem="IYz-wY-EFb" secondAttribute="bottom" constant="8" id="JcW-dA-xMD"/>
                            <constraint firstItem="Bcx-Ma-ooW" firstAttribute="trailing" secondItem="Tw9-Mz-jya" secondAttribute="trailing" constant="8" id="Jfk-o6-rg2"/>
                            <constraint firstItem="Tw9-Mz-jya" firstAttribute="width" secondItem="GZV-aR-P54" secondAttribute="width" id="OCa-zV-9lM"/>
                            <constraint firstItem="Tw9-Mz-jya" firstAttribute="top" secondItem="dwY-xq-nbt" secondAttribute="bottom" constant="4" id="OdB-R5-nwj"/>
                            <constraint firstAttribute="bottom" secondItem="Nmg-gG-Ytf" secondAttribute="bottom" id="SCz-0n-H9y"/>
                            <constraint firstItem="Bcx-Ma-ooW" firstAttribute="trailing" secondItem="GZV-aR-P54" secondAttribute="trailing" constant="8" id="VXL-zj-ZI6"/>
                            <constraint firstItem="dwY-xq-nbt" firstAttribute="top" secondItem="eOt-LV-TEE" secondAttribute="bottom" constant="4" id="Wea-qB-8Cl"/>
                            <constraint firstItem="cWK-5c-Y6T" firstAttribute="width" secondItem="JRJ-4p-xFa" secondAttribute="width" multiplier="0.135" id="Xcj-h1-to3"/>
                            <constraint firstItem="cci-r4-ZkD" firstAttribute="centerX" secondItem="JRJ-4p-xFa" secondAttribute="centerX" id="Xh4-YS-Emj"/>
                            <constraint firstItem="eOt-LV-TEE" firstAttribute="top" secondItem="Z9v-PL-GK7" secondAttribute="bottom" constant="4" id="YD0-qA-OxG"/>
                            <constraint firstItem="Bcx-Ma-ooW" firstAttribute="trailing" secondItem="cWK-5c-Y6T" secondAttribute="trailing" constant="8" id="Z2a-9k-xXN"/>
                            <constraint firstItem="eOt-LV-TEE" firstAttribute="width" secondItem="GZV-aR-P54" secondAttribute="width" id="bzk-jz-ahZ"/>
                            <constraint firstItem="Nmg-gG-Ytf" firstAttribute="leading" secondItem="JRJ-4p-xFa" secondAttribute="leading" id="iQo-cI-JfU"/>
                            <constraint firstItem="GZV-aR-P54" firstAttribute="width" secondItem="Gjm-hV-SlI" secondAttribute="width" id="kJV-5g-Wgm"/>
                            <constraint firstItem="Bcx-Ma-ooW" firstAttribute="trailing" secondItem="IYz-wY-EFb" secondAttribute="trailing" constant="16" id="lGg-Pb-l0g"/>
                            <constraint firstItem="Bcx-Ma-ooW" firstAttribute="trailing" secondItem="eOt-LV-TEE" secondAttribute="trailing" constant="8" id="mHO-hs-Ix3"/>
                            <constraint firstItem="Z9v-PL-GK7" firstAttribute="top" secondItem="Gjm-hV-SlI" secondAttribute="bottom" constant="4" id="nzs-Mr-bRW"/>
                            <constraint firstItem="S6u-tu-dwB" firstAttribute="centerX" secondItem="JRJ-4p-xFa" secondAttribute="centerX" id="onz-hm-80U"/>
                            <constraint firstItem="Z9v-PL-GK7" firstAttribute="width" secondItem="GZV-aR-P54" secondAttribute="width" id="ozb-Wl-SE7"/>
                            <constraint firstItem="Bcx-Ma-ooW" firstAttribute="trailing" secondItem="dwY-xq-nbt" secondAttribute="trailing" constant="8" id="rqI-6d-gaG"/>
                            <constraint firstItem="Gjm-hV-SlI" firstAttribute="width" secondItem="Gjm-hV-SlI" secondAttribute="height" multiplier="22:27" id="tX9-2b-L3v"/>
                            <constraint firstItem="GZV-aR-P54" firstAttribute="top" secondItem="IYz-wY-EFb" secondAttribute="bottom" constant="8" id="tif-Az-sLg"/>
                            <constraint firstItem="Bcx-Ma-ooW" firstAttribute="trailing" secondItem="Z9v-PL-GK7" secondAttribute="trailing" constant="8" id="umL-s2-3RP"/>
                            <constraint firstItem="Gjm-hV-SlI" firstAttribute="top" secondItem="GZV-aR-P54" secondAttribute="bottom" constant="4" id="x01-6I-xvZ"/>
                            <constraint firstItem="IYz-wY-EFb" firstAttribute="top" secondItem="Bcx-Ma-ooW" secondAttribute="top" constant="8" id="xSs-un-TNd"/>
                            <constraint firstItem="eOt-LV-TEE" firstAttribute="width" secondItem="eOt-LV-TEE" secondAttribute="height" multiplier="22:27" id="zYl-qE-WMd"/>
                            <constraint firstItem="cci-r4-ZkD" firstAttribute="width" secondItem="JRJ-4p-xFa" secondAttribute="width" multiplier="0.6" id="zem-qP-Jzr"/>
                        </constraints>
                        <viewLayoutGuide key="safeArea" id="Bcx-Ma-ooW"/>
                    </view>
                    <connections>
                        <outlet property="ivPreview1" destination="BDp-tY-7QB" id="tvT-Rh-8AE"/>
                        <outlet property="ivPreview2" destination="aI5-fI-5FQ" id="OXe-x3-pKi"/>
                        <outlet property="ivPreview3" destination="TXc-Ck-KbA" id="1ft-gV-ulK"/>
                        <outlet property="ivPreview4" destination="7rb-ue-C0E" id="FPp-7U-kcW"/>
                        <outlet property="ivPreview5" destination="fSA-M2-YFz" id="jxp-6H-VVR"/>
                        <outlet property="ivPreview6" destination="KIU-43-oOz" id="KDs-2w-EnJ"/>
                        <outlet property="lCountdown" destination="cWK-5c-Y6T" id="JoM-3p-Y46"/>
                        <outlet property="vCamera" destination="Nmg-gG-Ytf" id="ZO4-uv-kB5"/>
                        <outlet property="vCaptureButton" destination="S6u-tu-dwB" id="JT5-2I-HRm"/>
                        <outlet property="vImageBorder" destination="cci-r4-ZkD" id="zD8-GM-Iyx"/>
                        <outlet property="vPreview1" destination="GZV-aR-P54" id="2uZ-xa-IhL"/>
                        <outlet property="vPreview2" destination="Gjm-hV-SlI" id="txd-J9-UZj"/>
                        <outlet property="vPreview3" destination="Z9v-PL-GK7" id="rk2-rS-hKu"/>
                        <outlet property="vPreview4" destination="eOt-LV-TEE" id="d19-Fz-amg"/>
                        <outlet property="vPreview5" destination="dwY-xq-nbt" id="5eA-qh-Nrb"/>
                        <outlet property="vPreview6" destination="Tw9-Mz-jya" id="4nd-xT-nZm"/>
                        <segue destination="ybF-rO-uig" kind="unwind" identifier="segue_exit_captface_to_captprepare" unwindAction="segue_exit_to_captprepare:" id="7vN-Vt-kfI"/>
                        <segue destination="ybF-rO-uig" kind="unwind" identifier="segue_exit_captface_to_checkin" unwindAction="segue_exit_to_checkin:" id="tcG-F7-KMD"/>
                        <segue destination="ybF-rO-uig" kind="unwind" identifier="segue_exit_captface_to_loading" unwindAction="segue_exit_to_loading:" id="EGr-lA-k4m"/>
                        <segue destination="ybF-rO-uig" kind="unwind" identifier="segue_exit_captface_toregister1" unwindAction="segue_exit_to_register1:" id="eho-LK-k7O"/>
                    </connections>
                </viewController>
                <placeholder placeholderIdentifier="IBFirstResponder" id="2xc-kW-Ngm" userLabel="First Responder" customClass="UIResponder" sceneMemberID="firstResponder"/>
                <exit id="ybF-rO-uig" userLabel="Exit" sceneMemberID="exit"/>
            </objects>
            <point key="canvasLocation" x="-26.086956521739133" y="2293.5267857142858"/>
        </scene>
        <!--Agreement Controller-->
        <scene sceneID="BI9-NP-1Ag">
            <objects>
                <viewController autoresizesArchivedViewToFullSize="NO" id="OPe-Re-7Lu" customClass="AgreementController" customModule="TIME" customModuleProvider="target" sceneMemberID="viewController">
                    <view key="view" contentMode="scaleToFill" id="46b-Tz-G75">
                        <rect key="frame" x="0.0" y="0.0" width="414" height="896"/>
                        <autoresizingMask key="autoresizingMask" widthSizable="YES" heightSizable="YES"/>
                        <subviews>
                            <imageView opaque="NO" clipsSubviews="YES" userInteractionEnabled="NO" contentMode="scaleAspectFill" horizontalHuggingPriority="251" verticalHuggingPriority="251" image="bgAgreement" translatesAutoresizingMaskIntoConstraints="NO" id="0Aa-pm-cdp">
                                <rect key="frame" x="0.0" y="0.0" width="414" height="896"/>
                            </imageView>
                            <imageView clipsSubviews="YES" userInteractionEnabled="NO" contentMode="scaleAspectFit" horizontalHuggingPriority="251" verticalHuggingPriority="251" image="i_papd_logo" translatesAutoresizingMaskIntoConstraints="NO" id="jjC-Yz-iWg" userLabel="iv Title">
                                <rect key="frame" x="20" y="64" width="374" height="149.5"/>
                                <constraints>
                                    <constraint firstAttribute="width" secondItem="jjC-Yz-iWg" secondAttribute="height" multiplier="150:60" id="AqZ-XY-xXE"/>
                                </constraints>
                            </imageView>
                            <view contentMode="scaleToFill" translatesAutoresizingMaskIntoConstraints="NO" id="hGd-3t-3Ye" userLabel="vAgreement">
                                <rect key="frame" x="20" y="233.5" width="374" height="534.5"/>
                                <subviews>
                                    <view autoresizesSubviews="NO" opaque="NO" clearsContextBeforeDrawing="NO" userInteractionEnabled="NO" alpha="0.40000000000000002" contentMode="scaleToFill" translatesAutoresizingMaskIntoConstraints="NO" id="Za7-Cb-GJ3">
                                        <rect key="frame" x="0.0" y="0.0" width="374" height="534.5"/>
                                        <color key="backgroundColor" white="1" alpha="1" colorSpace="custom" customColorSpace="genericGamma22GrayColorSpace"/>
                                    </view>
                                    <scrollView hidden="YES" clipsSubviews="YES" multipleTouchEnabled="YES" contentMode="scaleToFill" showsHorizontalScrollIndicator="NO" translatesAutoresizingMaskIntoConstraints="NO" id="gj3-9D-WEX">
                                        <rect key="frame" x="0.0" y="0.0" width="374" height="534.5"/>
                                        <subviews>
                                            <view contentMode="scaleToFill" translatesAutoresizingMaskIntoConstraints="NO" id="NuA-Uq-eGx">
                                                <rect key="frame" x="0.0" y="0.0" width="374" height="600"/>
                                                <subviews>
                                                    <label hidden="YES" opaque="NO" userInteractionEnabled="NO" contentMode="left" horizontalHuggingPriority="251" verticalHuggingPriority="251" textAlignment="center" lineBreakMode="wordWrap" numberOfLines="5" baselineAdjustment="alignBaselines" adjustsFontSizeToFit="NO" translatesAutoresizingMaskIntoConstraints="NO" id="TvQ-dE-H4v">
                                                        <rect key="frame" x="20" y="40" width="334" height="146"/>
                                                        <string key="text">ความยินยอมให้หน่วยงานเก็บและใช้ข้อมูลส่วนบุคคลเพื่อใช้ยืนยันตัวตนลงเวลาเข้าและออกของหน่วยงาน รวมถึงนำไปใช้ตรวจสอบความถูกต้องของใช้งานตามวัตถุประสงค์</string>
                                                        <fontDescription key="fontDescription" name="THSarabunPSK-Bold" family="TH SarabunPSK" pointSize="25"/>
                                                        <color key="textColor" cocoaTouchSystemColor="darkTextColor"/>
                                                        <nil key="highlightedColor"/>
                                                    </label>
                                                    <label hidden="YES" opaque="NO" userInteractionEnabled="NO" contentMode="left" horizontalHuggingPriority="251" verticalHuggingPriority="251" text="    คุณสามารถดูรายละเอียดการจัดการข้อมูลส่วนบุคคลของหน่วยงานในนโยบายการคุ้มครองส่วนบุคคลที่เว็บไซต์ " lineBreakMode="wordWrap" numberOfLines="10" baselineAdjustment="alignBaselines" adjustsFontSizeToFit="NO" translatesAutoresizingMaskIntoConstraints="NO" id="QX7-1D-We6">
                                                        <rect key="frame" x="20" y="206" width="334" height="103"/>
                                                        <fontDescription key="fontDescription" name="THSarabunPSK" family="TH SarabunPSK" pointSize="22"/>
                                                        <nil key="textColor"/>
                                                        <color key="highlightedColor" systemColor="linkColor" red="0.0" green="0.47843137250000001" blue="1" alpha="1" colorSpace="custom" customColorSpace="sRGB"/>
                                                    </label>
                                                    <view hidden="YES" contentMode="scaleToFill" translatesAutoresizingMaskIntoConstraints="NO" id="Z89-Ah-pIe">
                                                        <rect key="frame" x="20" y="313" width="334" height="55"/>
                                                        <subviews>
                                                            <label opaque="NO" userInteractionEnabled="NO" contentMode="left" horizontalHuggingPriority="251" verticalHuggingPriority="251" text="https://www.nstda.or.th/th/97-about-us/about-us/547-nstda-privacy-policily" lineBreakMode="tailTruncation" numberOfLines="2" baselineAdjustment="alignBaselines" adjustsFontSizeToFit="NO" translatesAutoresizingMaskIntoConstraints="NO" id="VHc-tB-Lt2">
                                                                <rect key="frame" x="0.0" y="0.0" width="334" height="55"/>
                                                                <fontDescription key="fontDescription" name="THSarabunPSK" family="TH SarabunPSK" pointSize="19"/>
                                                                <color key="textColor" systemColor="linkColor" red="0.0" green="0.47843137250000001" blue="1" alpha="1" colorSpace="custom" customColorSpace="sRGB"/>
                                                                <nil key="highlightedColor"/>
                                                            </label>
                                                            <button opaque="NO" contentMode="scaleToFill" contentHorizontalAlignment="center" contentVerticalAlignment="center" buttonType="roundedRect" lineBreakMode="middleTruncation" translatesAutoresizingMaskIntoConstraints="NO" id="td4-j9-An5">
                                                                <rect key="frame" x="0.0" y="0.0" width="334" height="55"/>
                                                                <connections>
                                                                    <action selector="bAgreementLinkClicked:" destination="OPe-Re-7Lu" eventType="touchUpInside" id="swY-Pw-Cbr"/>
                                                                </connections>
                                                            </button>
                                                        </subviews>
                                                        <color key="backgroundColor" systemColor="systemBackgroundColor" cocoaTouchSystemColor="whiteColor"/>
                                                        <constraints>
                                                            <constraint firstAttribute="bottom" secondItem="VHc-tB-Lt2" secondAttribute="bottom" id="7rD-Nh-bFL"/>
                                                            <constraint firstAttribute="trailing" secondItem="td4-j9-An5" secondAttribute="trailing" id="C0W-Vd-CjH"/>
                                                            <constraint firstAttribute="trailing" secondItem="VHc-tB-Lt2" secondAttribute="trailing" id="I3w-2V-rGh"/>
                                                            <constraint firstItem="VHc-tB-Lt2" firstAttribute="leading" secondItem="Z89-Ah-pIe" secondAttribute="leading" id="UdQ-xl-9pC"/>
                                                            <constraint firstItem="td4-j9-An5" firstAttribute="top" secondItem="Z89-Ah-pIe" secondAttribute="top" id="YAw-sh-gJ7"/>
                                                            <constraint firstItem="td4-j9-An5" firstAttribute="leading" secondItem="Z89-Ah-pIe" secondAttribute="leading" id="bYD-k9-vQS"/>
                                                            <constraint firstItem="VHc-tB-Lt2" firstAttribute="top" secondItem="Z89-Ah-pIe" secondAttribute="top" id="fZm-HC-TGM"/>
                                                            <constraint firstAttribute="height" constant="55" id="gSZ-S4-Izf"/>
                                                            <constraint firstAttribute="bottom" secondItem="td4-j9-An5" secondAttribute="bottom" id="lOc-h5-5QR"/>
                                                        </constraints>
                                                    </view>
                                                    <label hidden="YES" opaque="NO" userInteractionEnabled="NO" contentMode="left" horizontalHuggingPriority="251" verticalHuggingPriority="251" lineBreakMode="wordWrap" numberOfLines="3" baselineAdjustment="alignBaselines" adjustsFontSizeToFit="NO" translatesAutoresizingMaskIntoConstraints="NO" id="uOG-H2-0sG" userLabel="ทั้งนี้คุณสามารถเปลี่ยนแปลงหรือยกเลิกความยินยอมโดยการลบข้อมูลผู้ใช้งานหรือติดต่อที่ห้องปฏิบัติการวิจัยด้านความปลอดภัยสารสนเทศ">
                                                        <rect key="frame" x="20" y="372" width="334" height="77"/>
                                                        <string key="text">   ทั้งนี้คุณสามารถเปลี่ยนแปลงหรือยกเลิกความยินยอมโดยการลบข้อมูลผู้ใช้งานหรือติดต่อที่ห้องปฏิบัติการวิจัยด้านความปลอดภัยสารสนเทศ</string>
                                                        <fontDescription key="fontDescription" name="THSarabunPSK" family="TH SarabunPSK" pointSize="22"/>
                                                        <nil key="textColor"/>
                                                        <nil key="highlightedColor"/>
                                                    </label>
                                                    <label opaque="NO" userInteractionEnabled="NO" contentMode="left" horizontalHuggingPriority="251" verticalHuggingPriority="251" text="" textAlignment="center" lineBreakMode="wordWrap" numberOfLines="100" baselineAdjustment="alignBaselines" adjustsFontSizeToFit="NO" translatesAutoresizingMaskIntoConstraints="NO" id="3MO-LL-8kf" userLabel="LConsentDesc">
                                                        <rect key="frame" x="20" y="40" width="334" height="540"/>
                                                        <fontDescription key="fontDescription" name="THSarabunPSK" family="TH SarabunPSK" pointSize="22"/>
                                                        <nil key="textColor"/>
                                                        <nil key="highlightedColor"/>
                                                    </label>
                                                </subviews>
                                                <color key="backgroundColor" systemColor="systemBackgroundColor" cocoaTouchSystemColor="whiteColor"/>
                                                <constraints>
                                                    <constraint firstItem="3MO-LL-8kf" firstAttribute="leading" secondItem="NuA-Uq-eGx" secondAttribute="leading" constant="20" id="446-Ra-2bj"/>
                                                    <constraint firstAttribute="trailing" secondItem="QX7-1D-We6" secondAttribute="trailing" constant="20" id="7Lf-p7-WhH"/>
                                                    <constraint firstAttribute="trailing" secondItem="TvQ-dE-H4v" secondAttribute="trailing" constant="20" id="7wu-TL-ca5"/>
                                                    <constraint firstAttribute="trailing" secondItem="uOG-H2-0sG" secondAttribute="trailing" constant="20" id="DEC-3W-waZ"/>
                                                    <constraint firstItem="QX7-1D-We6" firstAttribute="leading" secondItem="NuA-Uq-eGx" secondAttribute="leading" constant="20" id="DTz-5B-f5Q"/>
                                                    <constraint firstItem="Z89-Ah-pIe" firstAttribute="top" secondItem="QX7-1D-We6" secondAttribute="bottom" constant="4" id="EEX-OH-lLQ"/>
                                                    <constraint firstItem="uOG-H2-0sG" firstAttribute="leading" secondItem="NuA-Uq-eGx" secondAttribute="leading" constant="20" id="ICd-Gp-nCG"/>
                                                    <constraint firstAttribute="height" constant="600" id="L2x-on-6Nz"/>
                                                    <constraint firstItem="QX7-1D-We6" firstAttribute="top" secondItem="TvQ-dE-H4v" secondAttribute="bottom" constant="20" id="SlA-ko-jWB"/>
                                                    <constraint firstItem="TvQ-dE-H4v" firstAttribute="top" secondItem="NuA-Uq-eGx" secondAttribute="top" constant="40" id="Xpd-EI-j4t"/>
                                                    <constraint firstAttribute="bottom" secondItem="3MO-LL-8kf" secondAttribute="bottom" constant="20" id="cba-Iv-7VG"/>
                                                    <constraint firstItem="Z89-Ah-pIe" firstAttribute="leading" secondItem="NuA-Uq-eGx" secondAttribute="leading" constant="20" id="ees-bv-BhB"/>
                                                    <constraint firstAttribute="trailing" secondItem="Z89-Ah-pIe" secondAttribute="trailing" constant="20" id="hYD-PR-4xf"/>
                                                    <constraint firstItem="uOG-H2-0sG" firstAttribute="top" secondItem="Z89-Ah-pIe" secondAttribute="bottom" constant="4" id="kf6-Tc-2JN"/>
                                                    <constraint firstItem="3MO-LL-8kf" firstAttribute="top" secondItem="NuA-Uq-eGx" secondAttribute="top" constant="40" id="nPq-2w-cXD"/>
                                                    <constraint firstItem="TvQ-dE-H4v" firstAttribute="leading" secondItem="NuA-Uq-eGx" secondAttribute="leading" constant="20" id="p78-N9-GhQ"/>
                                                    <constraint firstAttribute="trailing" secondItem="3MO-LL-8kf" secondAttribute="trailing" constant="20" id="q7G-Kk-kUL"/>
                                                </constraints>
                                            </view>
                                        </subviews>
                                        <constraints>
                                            <constraint firstItem="NuA-Uq-eGx" firstAttribute="leading" secondItem="gj3-9D-WEX" secondAttribute="leading" id="5ER-xc-EgR"/>
                                            <constraint firstItem="NuA-Uq-eGx" firstAttribute="width" secondItem="gj3-9D-WEX" secondAttribute="width" id="d6l-ys-WGp"/>
                                            <constraint firstItem="NuA-Uq-eGx" firstAttribute="bottom" secondItem="gj3-9D-WEX" secondAttribute="bottom" id="grY-IM-wC5"/>
                                            <constraint firstItem="NuA-Uq-eGx" firstAttribute="trailing" secondItem="gj3-9D-WEX" secondAttribute="trailing" constant="280" id="oYo-r5-MdQ"/>
                                            <constraint firstItem="NuA-Uq-eGx" firstAttribute="top" secondItem="gj3-9D-WEX" secondAttribute="top" id="tx6-UK-Rvi"/>
                                        </constraints>
                                    </scrollView>
                                    <webView opaque="NO" contentMode="scaleToFill" scalesPageToFit="YES" translatesAutoresizingMaskIntoConstraints="NO" id="bFX-Sa-Jhg">
                                        <rect key="frame" x="0.0" y="0.0" width="374" height="534.5"/>
                                        <color key="backgroundColor" white="0.0" alpha="0.0" colorSpace="custom" customColorSpace="genericGamma22GrayColorSpace"/>
                                        <dataDetectorType key="dataDetectorTypes" phoneNumber="YES" link="YES"/>
                                    </webView>
                                </subviews>
                                <constraints>
                                    <constraint firstAttribute="trailing" secondItem="bFX-Sa-Jhg" secondAttribute="trailing" id="0WM-xK-XgJ"/>
                                    <constraint firstAttribute="bottom" secondItem="bFX-Sa-Jhg" secondAttribute="bottom" id="43b-mv-YoL"/>
                                    <constraint firstItem="bFX-Sa-Jhg" firstAttribute="leading" secondItem="hGd-3t-3Ye" secondAttribute="leading" id="7bs-2c-diI"/>
                                    <constraint firstAttribute="trailing" secondItem="Za7-Cb-GJ3" secondAttribute="trailing" id="E6f-f0-faf"/>
                                    <constraint firstAttribute="bottom" secondItem="gj3-9D-WEX" secondAttribute="bottom" id="Gsm-on-W0A"/>
                                    <constraint firstItem="bFX-Sa-Jhg" firstAttribute="top" secondItem="hGd-3t-3Ye" secondAttribute="top" id="NHo-qp-SXS"/>
                                    <constraint firstItem="Za7-Cb-GJ3" firstAttribute="leading" secondItem="hGd-3t-3Ye" secondAttribute="leading" id="TTl-vO-CLP"/>
                                    <constraint firstItem="Za7-Cb-GJ3" firstAttribute="top" secondItem="hGd-3t-3Ye" secondAttribute="top" id="ga5-zg-yao"/>
                                    <constraint firstItem="gj3-9D-WEX" firstAttribute="leading" secondItem="hGd-3t-3Ye" secondAttribute="leading" id="hYD-hW-PUa"/>
                                    <constraint firstItem="gj3-9D-WEX" firstAttribute="top" secondItem="hGd-3t-3Ye" secondAttribute="top" id="lBY-AT-38J"/>
                                    <constraint firstAttribute="trailing" secondItem="gj3-9D-WEX" secondAttribute="trailing" id="lDs-8e-inn"/>
                                    <constraint firstAttribute="bottom" secondItem="Za7-Cb-GJ3" secondAttribute="bottom" id="ykn-GP-zyO"/>
                                </constraints>
                            </view>
                            <view contentMode="scaleToFill" translatesAutoresizingMaskIntoConstraints="NO" id="vso-Nt-vDF" customClass="vButton">
                                <rect key="frame" x="73" y="788" width="268.5" height="54"/>
                                <subviews>
                                    <view contentMode="scaleToFill" translatesAutoresizingMaskIntoConstraints="NO" id="dkI-YX-Vjr">
                                        <rect key="frame" x="0.0" y="0.0" width="124" height="54"/>
                                        <subviews>
                                            <imageView clipsSubviews="YES" userInteractionEnabled="NO" contentMode="scaleAspectFit" image="b_main_btn_normal" translatesAutoresizingMaskIntoConstraints="NO" id="rY9-yw-iEf">
                                                <rect key="frame" x="0.0" y="0.0" width="124" height="54"/>
                                            </imageView>
                                            <label opaque="NO" userInteractionEnabled="NO" contentMode="left" horizontalHuggingPriority="251" verticalHuggingPriority="251" text="ยินยอม" textAlignment="natural" lineBreakMode="tailTruncation" baselineAdjustment="alignBaselines" adjustsFontSizeToFit="NO" translatesAutoresizingMaskIntoConstraints="NO" id="gl6-wk-OCm">
                                                <rect key="frame" x="36" y="16.5" width="52" height="21"/>
                                                <fontDescription key="fontDescription" type="system" pointSize="17"/>
                                                <color key="textColor" red="0.0" green="0.0" blue="0.0" alpha="1" colorSpace="calibratedRGB"/>
                                                <nil key="highlightedColor"/>
                                            </label>
                                            <button opaque="NO" contentMode="scaleToFill" fixedFrame="YES" contentHorizontalAlignment="center" contentVerticalAlignment="center" buttonType="roundedRect" lineBreakMode="middleTruncation" translatesAutoresizingMaskIntoConstraints="NO" id="Wtq-FD-g5y">
                                                <rect key="frame" x="0.0" y="0.0" width="129" height="54"/>
                                                <autoresizingMask key="autoresizingMask" flexibleMaxX="YES" flexibleMaxY="YES"/>
                                                <connections>
                                                    <action selector="bAgreeClicked:" destination="OPe-Re-7Lu" eventType="touchUpInside" id="UPb-WZ-fvf"/>
                                                </connections>
                                            </button>
                                        </subviews>
                                        <color key="backgroundColor" white="0.0" alpha="0.0" colorSpace="custom" customColorSpace="genericGamma22GrayColorSpace"/>
                                        <constraints>
                                            <constraint firstAttribute="trailing" secondItem="rY9-yw-iEf" secondAttribute="trailing" id="4BC-9k-YZf"/>
                                            <constraint firstItem="gl6-wk-OCm" firstAttribute="centerX" secondItem="dkI-YX-Vjr" secondAttribute="centerX" id="4Hn-Dg-DWX"/>
                                            <constraint firstAttribute="bottom" secondItem="rY9-yw-iEf" secondAttribute="bottom" id="D2Q-4C-QzK"/>
                                            <constraint firstItem="gl6-wk-OCm" firstAttribute="centerY" secondItem="dkI-YX-Vjr" secondAttribute="centerY" id="Hmx-ex-Fhn"/>
                                            <constraint firstItem="rY9-yw-iEf" firstAttribute="top" secondItem="dkI-YX-Vjr" secondAttribute="top" id="Reo-tL-uFv"/>
                                            <constraint firstItem="rY9-yw-iEf" firstAttribute="leading" secondItem="dkI-YX-Vjr" secondAttribute="leading" id="cmP-fr-wIo"/>
                                            <constraint firstAttribute="width" secondItem="dkI-YX-Vjr" secondAttribute="height" multiplier="200:87" id="vMa-UF-oF0"/>
                                        </constraints>
                                    </view>
                                    <view contentMode="scaleToFill" translatesAutoresizingMaskIntoConstraints="NO" id="PkP-Of-bRx">
                                        <rect key="frame" x="144" y="0.0" width="124" height="54"/>
                                        <subviews>
                                            <imageView clipsSubviews="YES" userInteractionEnabled="NO" contentMode="scaleAspectFit" image="b_main_btn_normal" translatesAutoresizingMaskIntoConstraints="NO" id="9gd-pL-Uha">
                                                <rect key="frame" x="0.0" y="0.0" width="124" height="54"/>
                                            </imageView>
                                            <label opaque="NO" userInteractionEnabled="NO" contentMode="left" horizontalHuggingPriority="251" verticalHuggingPriority="251" text="ไม่ยินยอม" textAlignment="natural" lineBreakMode="tailTruncation" baselineAdjustment="alignBaselines" adjustsFontSizeToFit="NO" translatesAutoresizingMaskIntoConstraints="NO" id="u1y-od-0oM">
                                                <rect key="frame" x="27" y="16.5" width="70" height="21"/>
                                                <fontDescription key="fontDescription" type="system" pointSize="17"/>
                                                <nil key="textColor"/>
                                                <nil key="highlightedColor"/>
                                            </label>
                                            <button opaque="NO" contentMode="scaleToFill" fixedFrame="YES" contentHorizontalAlignment="center" contentVerticalAlignment="center" buttonType="roundedRect" lineBreakMode="middleTruncation" translatesAutoresizingMaskIntoConstraints="NO" id="GY8-0R-cgG">
                                                <rect key="frame" x="0.0" y="0.0" width="118" height="55"/>
                                                <autoresizingMask key="autoresizingMask" flexibleMaxX="YES" flexibleMaxY="YES"/>
                                                <connections>
                                                    <action selector="bDisagreeClicked:" destination="OPe-Re-7Lu" eventType="touchUpInside" id="0xc-FZ-uWa"/>
                                                </connections>
                                            </button>
                                        </subviews>
                                        <color key="backgroundColor" white="0.0" alpha="0.0" colorSpace="custom" customColorSpace="genericGamma22GrayColorSpace"/>
                                        <constraints>
                                            <constraint firstItem="u1y-od-0oM" firstAttribute="centerY" secondItem="PkP-Of-bRx" secondAttribute="centerY" id="1tz-2I-9Wj"/>
                                            <constraint firstItem="u1y-od-0oM" firstAttribute="centerX" secondItem="PkP-Of-bRx" secondAttribute="centerX" id="6GU-Sm-6ag"/>
                                            <constraint firstAttribute="bottom" secondItem="9gd-pL-Uha" secondAttribute="bottom" id="91s-Lg-bky"/>
                                            <constraint firstAttribute="trailing" secondItem="9gd-pL-Uha" secondAttribute="trailing" id="M94-8k-Dcv"/>
                                            <constraint firstAttribute="width" secondItem="PkP-Of-bRx" secondAttribute="height" multiplier="200:87" id="WbT-iG-xVz"/>
                                            <constraint firstItem="9gd-pL-Uha" firstAttribute="top" secondItem="PkP-Of-bRx" secondAttribute="top" id="h93-9o-hyZ"/>
                                            <constraint firstItem="9gd-pL-Uha" firstAttribute="leading" secondItem="PkP-Of-bRx" secondAttribute="leading" id="i4b-Qc-xsG"/>
                                        </constraints>
                                    </view>
                                </subviews>
                                <color key="backgroundColor" white="0.0" alpha="0.0" colorSpace="custom" customColorSpace="genericGamma22GrayColorSpace"/>
                                <constraints>
                                    <constraint firstAttribute="height" constant="54" id="ARN-g4-OjV"/>
                                    <constraint firstItem="dkI-YX-Vjr" firstAttribute="top" secondItem="vso-Nt-vDF" secondAttribute="top" id="R9q-ZX-xBn"/>
                                    <constraint firstAttribute="width" constant="268.5" id="SEn-je-lVf"/>
                                    <constraint firstItem="PkP-Of-bRx" firstAttribute="leading" secondItem="dkI-YX-Vjr" secondAttribute="trailing" constant="20" id="WBg-Ca-Zb5"/>
                                    <constraint firstItem="PkP-Of-bRx" firstAttribute="top" secondItem="vso-Nt-vDF" secondAttribute="top" id="brW-Ub-FcX"/>
                                    <constraint firstAttribute="bottom" secondItem="PkP-Of-bRx" secondAttribute="bottom" id="nCS-bI-Sqp"/>
                                    <constraint firstItem="dkI-YX-Vjr" firstAttribute="leading" secondItem="vso-Nt-vDF" secondAttribute="leading" id="rSI-Bd-PeO"/>
                                    <constraint firstAttribute="bottom" secondItem="dkI-YX-Vjr" secondAttribute="bottom" id="yBV-ue-Y04"/>
                                </constraints>
                            </view>
                        </subviews>
                        <color key="backgroundColor" systemColor="systemBackgroundColor" cocoaTouchSystemColor="whiteColor"/>
                        <constraints>
                            <constraint firstItem="jjC-Yz-iWg" firstAttribute="top" secondItem="Pt6-ir-0Vt" secondAttribute="top" constant="20" id="1z0-Wg-b8O"/>
                            <constraint firstItem="Pt6-ir-0Vt" firstAttribute="trailing" secondItem="jjC-Yz-iWg" secondAttribute="trailing" constant="20" id="8dl-Cj-6Mn"/>
                            <constraint firstItem="0Aa-pm-cdp" firstAttribute="top" secondItem="46b-Tz-G75" secondAttribute="top" id="HSc-MQ-Z5h"/>
                            <constraint firstItem="hGd-3t-3Ye" firstAttribute="leading" secondItem="Pt6-ir-0Vt" secondAttribute="leading" constant="20" id="JjG-fE-rqL"/>
                            <constraint firstAttribute="bottom" secondItem="0Aa-pm-cdp" secondAttribute="bottom" id="K1Q-Xc-lN3"/>
                            <constraint firstItem="Pt6-ir-0Vt" firstAttribute="bottom" secondItem="vso-Nt-vDF" secondAttribute="bottom" constant="20" id="L57-Xt-QbD"/>
                            <constraint firstItem="vso-Nt-vDF" firstAttribute="centerX" secondItem="46b-Tz-G75" secondAttribute="centerX" id="LVq-jq-dyW"/>
                            <constraint firstItem="hGd-3t-3Ye" firstAttribute="top" secondItem="jjC-Yz-iWg" secondAttribute="bottom" constant="20" id="T30-ty-6SD"/>
                            <constraint firstItem="Pt6-ir-0Vt" firstAttribute="trailing" secondItem="hGd-3t-3Ye" secondAttribute="trailing" constant="20" id="gaw-Nl-Rhn"/>
                            <constraint firstItem="0Aa-pm-cdp" firstAttribute="trailing" secondItem="Pt6-ir-0Vt" secondAttribute="trailing" id="hn4-9o-Xqx"/>
                            <constraint firstItem="vso-Nt-vDF" firstAttribute="top" secondItem="hGd-3t-3Ye" secondAttribute="bottom" constant="20" id="l76-Uw-ajb"/>
                            <constraint firstItem="0Aa-pm-cdp" firstAttribute="leading" secondItem="Pt6-ir-0Vt" secondAttribute="leading" id="nk3-91-GeX"/>
                            <constraint firstItem="jjC-Yz-iWg" firstAttribute="leading" secondItem="Pt6-ir-0Vt" secondAttribute="leading" constant="20" id="wKF-NG-O2n"/>
                        </constraints>
                        <viewLayoutGuide key="safeArea" id="Pt6-ir-0Vt"/>
                    </view>
                    <connections>
                        <outlet property="lConsentDesc" destination="3MO-LL-8kf" id="xaU-Bi-1ps"/>
                        <outlet property="vAgreement" destination="hGd-3t-3Ye" id="VNn-k6-fNt"/>
                        <outlet property="vbtnAgreement" destination="dkI-YX-Vjr" id="70b-gL-EE6"/>
                        <outlet property="vbtnDisAgreement" destination="PkP-Of-bRx" id="Jbc-Md-gj7"/>
                        <outlet property="webvConsentDesc" destination="bFX-Sa-Jhg" id="jzu-kI-5T1"/>
                        <segue destination="lNj-RK-A1b" kind="unwind" identifier="segue_exit_agreement_to_loading" unwindAction="segue_exit_to_loading:" id="f2D-rU-rsU"/>
                        <segue destination="hhb-HI-QES" kind="presentation" identifier="segue_agreement_to_loading" modalPresentationStyle="fullScreen" id="Y3T-VL-0vq"/>
                    </connections>
                </viewController>
                <placeholder placeholderIdentifier="IBFirstResponder" id="X8I-GU-KQz" userLabel="First Responder" customClass="UIResponder" sceneMemberID="firstResponder"/>
                <exit id="lNj-RK-A1b" userLabel="Exit" sceneMemberID="exit"/>
            </objects>
            <point key="canvasLocation" x="-2530.434782608696" y="-758.03571428571422"/>
        </scene>
        <!--Signin Controller-->
        <scene sceneID="gMQ-7g-9AV">
            <objects>
                <viewController id="1SW-Hv-L7S" customClass="SigninController" customModule="TIME" customModuleProvider="target" sceneMemberID="viewController">
                    <view key="view" contentMode="scaleToFill" id="Sng-t3-dHY">
                        <rect key="frame" x="0.0" y="0.0" width="414" height="896"/>
                        <autoresizingMask key="autoresizingMask" widthSizable="YES" heightSizable="YES"/>
                        <subviews>
                            <imageView opaque="NO" clipsSubviews="YES" userInteractionEnabled="NO" contentMode="scaleAspectFill" horizontalHuggingPriority="251" verticalHuggingPriority="251" image="bg" translatesAutoresizingMaskIntoConstraints="NO" id="rUJ-2a-k1Z">
                                <rect key="frame" x="0.0" y="0.0" width="414" height="896"/>
                            </imageView>
                            <view hidden="YES" contentMode="scaleToFill" translatesAutoresizingMaskIntoConstraints="NO" id="xdM-ty-Csn">
                                <rect key="frame" x="20" y="527.5" width="374" height="294.5"/>
                                <subviews>
                                    <view contentMode="scaleToFill" translatesAutoresizingMaskIntoConstraints="NO" id="sWm-Jw-Y36">
                                        <rect key="frame" x="0.0" y="0.0" width="374" height="260"/>
                                        <subviews>
                                            <label opaque="NO" userInteractionEnabled="NO" contentMode="left" horizontalHuggingPriority="251" verticalHuggingPriority="251" textAlignment="center" lineBreakMode="tailTruncation" numberOfLines="3" baselineAdjustment="alignBaselines" adjustsFontSizeToFit="NO" translatesAutoresizingMaskIntoConstraints="NO" id="VQK-gH-OlZ">
                                                <rect key="frame" x="16" y="16" width="342" height="48.5"/>
                                                <string key="text">กรอกข้อมูล ชื่อบัญชีพนักงาน และรหัสผ่าน
สำหรับล็อกอินเข้าสู่ระบบครั้งแรก</string>
                                                <fontDescription key="fontDescription" name="THSarabunPSK-Bold" family="TH SarabunPSK" pointSize="22"/>
                                                <color key="textColor" white="0.0" alpha="1" colorSpace="custom" customColorSpace="genericGamma22GrayColorSpace"/>
                                                <nil key="highlightedColor"/>
                                            </label>
                                            <label opaque="NO" userInteractionEnabled="NO" contentMode="left" horizontalHuggingPriority="251" verticalHuggingPriority="251" text="ชื่อบัญชีพนักงาน:" lineBreakMode="tailTruncation" baselineAdjustment="alignBaselines" adjustsFontSizeToFit="NO" translatesAutoresizingMaskIntoConstraints="NO" id="b5v-dX-wJC">
                                                <rect key="frame" x="16" y="72.5" width="342" height="21"/>
                                                <constraints>
                                                    <constraint firstAttribute="height" constant="21" id="qGa-Is-Xgl"/>
                                                </constraints>
                                                <fontDescription key="fontDescription" name="THSarabunPSK" family="TH SarabunPSK" pointSize="22"/>
                                                <color key="textColor" white="0.0" alpha="1" colorSpace="custom" customColorSpace="genericGamma22GrayColorSpace"/>
                                                <nil key="highlightedColor"/>
                                            </label>
                                            <textField opaque="NO" contentMode="scaleToFill" contentHorizontalAlignment="left" contentVerticalAlignment="center" borderStyle="roundedRect" textAlignment="natural" minimumFontSize="17" translatesAutoresizingMaskIntoConstraints="NO" id="kT4-HD-f6R">
                                                <rect key="frame" x="16" y="97.5" width="342" height="34"/>
                                                <constraints>
                                                    <constraint firstAttribute="height" constant="34" id="edB-ni-0Vc"/>
                                                </constraints>
                                                <color key="textColor" white="0.0" alpha="1" colorSpace="custom" customColorSpace="genericGamma22GrayColorSpace"/>
                                                <fontDescription key="fontDescription" type="system" pointSize="14"/>
                                                <textInputTraits key="textInputTraits" autocorrectionType="no" spellCheckingType="no" smartDashesType="no" smartInsertDeleteType="no" smartQuotesType="no" textContentType="username"/>
                                            </textField>
                                            <label opaque="NO" userInteractionEnabled="NO" contentMode="left" horizontalHuggingPriority="251" verticalHuggingPriority="251" text="รหัสผ่าน:" lineBreakMode="tailTruncation" baselineAdjustment="alignBaselines" adjustsFontSizeToFit="NO" translatesAutoresizingMaskIntoConstraints="NO" id="Glr-5a-ddL">
                                                <rect key="frame" x="16" y="135.5" width="342" height="21"/>
                                                <constraints>
                                                    <constraint firstAttribute="height" constant="21" id="vpk-la-Hbu"/>
                                                </constraints>
                                                <fontDescription key="fontDescription" name="THSarabunPSK" family="TH SarabunPSK" pointSize="22"/>
                                                <color key="textColor" white="0.0" alpha="1" colorSpace="custom" customColorSpace="genericGamma22GrayColorSpace"/>
                                                <nil key="highlightedColor"/>
                                            </label>
                                            <textField opaque="NO" contentMode="scaleToFill" contentHorizontalAlignment="left" contentVerticalAlignment="center" borderStyle="roundedRect" textAlignment="natural" minimumFontSize="17" translatesAutoresizingMaskIntoConstraints="NO" id="j58-6X-V5e">
                                                <rect key="frame" x="16" y="160.5" width="342" height="34"/>
                                                <constraints>
                                                    <constraint firstAttribute="height" constant="34" id="a2B-EN-Wj1"/>
                                                </constraints>
                                                <color key="textColor" white="0.0" alpha="1" colorSpace="custom" customColorSpace="genericGamma22GrayColorSpace"/>
                                                <fontDescription key="fontDescription" type="system" pointSize="14"/>
                                                <textInputTraits key="textInputTraits" autocorrectionType="no" spellCheckingType="no" secureTextEntry="YES" smartDashesType="no" smartInsertDeleteType="no" smartQuotesType="no" textContentType="password"/>
                                            </textField>
                                        </subviews>
                                        <color key="backgroundColor" white="1" alpha="1" colorSpace="custom" customColorSpace="genericGamma22GrayColorSpace"/>
                                        <constraints>
                                            <constraint firstAttribute="height" constant="260" id="2te-7s-56l"/>
                                            <constraint firstAttribute="trailing" secondItem="VQK-gH-OlZ" secondAttribute="trailing" constant="16" id="8Sp-bS-jmC"/>
                                            <constraint firstAttribute="trailing" secondItem="b5v-dX-wJC" secondAttribute="trailing" constant="16" id="AOb-9M-0ed"/>
                                            <constraint firstAttribute="trailing" secondItem="Glr-5a-ddL" secondAttribute="trailing" constant="16" id="BgG-Fb-pbt"/>
                                            <constraint firstAttribute="trailing" secondItem="kT4-HD-f6R" secondAttribute="trailing" constant="16" id="EW6-6E-nGw"/>
                                            <constraint firstItem="VQK-gH-OlZ" firstAttribute="top" secondItem="sWm-Jw-Y36" secondAttribute="top" constant="16" id="HCu-Jx-HXA"/>
                                            <constraint firstItem="b5v-dX-wJC" firstAttribute="leading" secondItem="sWm-Jw-Y36" secondAttribute="leading" constant="16" id="L3u-uP-S3n"/>
                                            <constraint firstAttribute="trailing" secondItem="j58-6X-V5e" secondAttribute="trailing" constant="16" id="Tem-GP-Cq9"/>
                                            <constraint firstItem="kT4-HD-f6R" firstAttribute="leading" secondItem="sWm-Jw-Y36" secondAttribute="leading" constant="16" id="arz-5t-Tae"/>
                                            <constraint firstItem="b5v-dX-wJC" firstAttribute="top" secondItem="VQK-gH-OlZ" secondAttribute="bottom" constant="8" id="bfW-e1-hvU"/>
                                            <constraint firstItem="j58-6X-V5e" firstAttribute="leading" secondItem="sWm-Jw-Y36" secondAttribute="leading" constant="16" id="kYh-rx-Jax"/>
                                            <constraint firstItem="Glr-5a-ddL" firstAttribute="top" secondItem="kT4-HD-f6R" secondAttribute="bottom" constant="4" id="lW1-Fo-df8"/>
                                            <constraint firstItem="VQK-gH-OlZ" firstAttribute="leading" secondItem="sWm-Jw-Y36" secondAttribute="leading" constant="16" id="lZR-Gl-5xu"/>
                                            <constraint firstItem="j58-6X-V5e" firstAttribute="top" secondItem="Glr-5a-ddL" secondAttribute="bottom" constant="4" id="r0R-nh-Zd8"/>
                                            <constraint firstItem="kT4-HD-f6R" firstAttribute="top" secondItem="b5v-dX-wJC" secondAttribute="bottom" constant="4" id="wFU-hA-1ef"/>
                                            <constraint firstItem="Glr-5a-ddL" firstAttribute="leading" secondItem="sWm-Jw-Y36" secondAttribute="leading" constant="16" id="ynd-b1-QM8"/>
                                        </constraints>
                                        <userDefinedRuntimeAttributes>
                                            <userDefinedRuntimeAttribute type="number" keyPath="layer.cornerRadius">
                                                <integer key="value" value="12"/>
                                            </userDefinedRuntimeAttribute>
                                        </userDefinedRuntimeAttributes>
                                    </view>
                                    <view contentMode="scaleToFill" translatesAutoresizingMaskIntoConstraints="NO" id="bG8-2v-jmi">
                                        <rect key="frame" x="107" y="225" width="160" height="69.5"/>
                                        <subviews>
                                            <imageView clipsSubviews="YES" userInteractionEnabled="NO" contentMode="scaleAspectFit" horizontalHuggingPriority="251" verticalHuggingPriority="251" image="b_main_btn_normal" highlightedImage="b_main_btn_pressed" translatesAutoresizingMaskIntoConstraints="NO" id="CIK-t7-Qn9">
                                                <rect key="frame" x="0.0" y="0.0" width="160" height="69.5"/>
                                            </imageView>
                                            <label opaque="NO" userInteractionEnabled="NO" contentMode="left" horizontalHuggingPriority="251" verticalHuggingPriority="251" text="LOGIN" textAlignment="center" lineBreakMode="tailTruncation" baselineAdjustment="alignBaselines" adjustsFontSizeToFit="NO" translatesAutoresizingMaskIntoConstraints="NO" id="gPK-kP-Jqt">
                                                <rect key="frame" x="8" y="24" width="144" height="21"/>
                                                <constraints>
                                                    <constraint firstAttribute="height" constant="21" id="NtA-8o-e8p"/>
                                                </constraints>
                                                <fontDescription key="fontDescription" name="THSarabunPSK-Bold" family="TH SarabunPSK" pointSize="24"/>
                                                <color key="textColor" white="0.0" alpha="1" colorSpace="custom" customColorSpace="genericGamma22GrayColorSpace"/>
                                                <nil key="highlightedColor"/>
                                            </label>
                                            <button opaque="NO" contentMode="scaleToFill" contentHorizontalAlignment="center" contentVerticalAlignment="center" buttonType="roundedRect" lineBreakMode="middleTruncation" translatesAutoresizingMaskIntoConstraints="NO" id="lZj-IH-t4g">
                                                <rect key="frame" x="0.0" y="0.0" width="160" height="69.5"/>
                                                <connections>
                                                    <action selector="bSigninClicked:" destination="1SW-Hv-L7S" eventType="touchUpInside" id="E8C-Fk-feY"/>
                                                </connections>
                                            </button>
                                        </subviews>
                                        <color key="backgroundColor" white="0.0" alpha="0.0" colorSpace="custom" customColorSpace="genericGamma22GrayColorSpace"/>
                                        <constraints>
                                            <constraint firstAttribute="bottom" secondItem="lZj-IH-t4g" secondAttribute="bottom" id="2Oj-fr-1hu"/>
                                            <constraint firstItem="gPK-kP-Jqt" firstAttribute="centerY" secondItem="bG8-2v-jmi" secondAttribute="centerY" id="3Ml-Dj-G1I"/>
                                            <constraint firstAttribute="trailing" secondItem="lZj-IH-t4g" secondAttribute="trailing" id="8QK-x6-Pjq"/>
                                            <constraint firstItem="gPK-kP-Jqt" firstAttribute="leading" secondItem="bG8-2v-jmi" secondAttribute="leading" constant="8" id="G9t-HF-xMe"/>
                                            <constraint firstAttribute="trailing" secondItem="CIK-t7-Qn9" secondAttribute="trailing" id="HXN-x4-Bc2"/>
                                            <constraint firstItem="CIK-t7-Qn9" firstAttribute="top" secondItem="bG8-2v-jmi" secondAttribute="top" id="IDk-tS-MN8"/>
                                            <constraint firstAttribute="width" secondItem="bG8-2v-jmi" secondAttribute="height" multiplier="200:87" id="PH1-xT-xj0"/>
                                            <constraint firstItem="lZj-IH-t4g" firstAttribute="leading" secondItem="bG8-2v-jmi" secondAttribute="leading" id="VHV-pb-UBb"/>
                                            <constraint firstAttribute="width" constant="160" id="jOb-dJ-1z5"/>
                                            <constraint firstAttribute="trailing" secondItem="gPK-kP-Jqt" secondAttribute="trailing" constant="8" id="p5d-YH-w7v"/>
                                            <constraint firstAttribute="bottom" secondItem="CIK-t7-Qn9" secondAttribute="bottom" id="pRM-hw-3sm"/>
                                            <constraint firstItem="lZj-IH-t4g" firstAttribute="top" secondItem="bG8-2v-jmi" secondAttribute="top" id="qGT-8u-6Zn"/>
                                            <constraint firstItem="CIK-t7-Qn9" firstAttribute="leading" secondItem="bG8-2v-jmi" secondAttribute="leading" id="wBW-dj-iJI"/>
                                        </constraints>
                                    </view>
                                </subviews>
                                <color key="backgroundColor" white="0.0" alpha="0.0" colorSpace="custom" customColorSpace="genericGamma22GrayColorSpace"/>
                                <constraints>
                                    <constraint firstItem="bG8-2v-jmi" firstAttribute="centerX" secondItem="xdM-ty-Csn" secondAttribute="centerX" id="Fze-NX-Yta"/>
                                    <constraint firstItem="bG8-2v-jmi" firstAttribute="top" secondItem="sWm-Jw-Y36" secondAttribute="bottom" constant="-35" id="Mrt-ri-3sU"/>
                                    <constraint firstAttribute="trailing" secondItem="sWm-Jw-Y36" secondAttribute="trailing" id="Uep-HS-uZ8"/>
                                    <constraint firstItem="sWm-Jw-Y36" firstAttribute="top" secondItem="xdM-ty-Csn" secondAttribute="top" id="eUl-BA-W2E"/>
                                    <constraint firstAttribute="bottom" secondItem="bG8-2v-jmi" secondAttribute="bottom" id="j10-oZ-R06"/>
                                    <constraint firstItem="sWm-Jw-Y36" firstAttribute="leading" secondItem="xdM-ty-Csn" secondAttribute="leading" id="y7s-Cb-Fwk"/>
                                </constraints>
                            </view>
                            <button hidden="YES" opaque="NO" contentMode="scaleToFill" contentHorizontalAlignment="center" contentVerticalAlignment="center" lineBreakMode="middleTruncation" translatesAutoresizingMaskIntoConstraints="NO" id="43b-Oo-y2q">
                                <rect key="frame" x="363" y="52" width="35" height="35"/>
                                <constraints>
                                    <constraint firstAttribute="width" constant="35" id="eWs-YL-kAr"/>
                                    <constraint firstAttribute="height" constant="35" id="mNV-dB-WEi"/>
                                </constraints>
                                <state key="normal" image="b_close"/>
                                <connections>
                                    <action selector="bCloseClicked:" destination="1SW-Hv-L7S" eventType="touchUpInside" id="NEG-zp-JHZ"/>
                                </connections>
                            </button>
                            <imageView hidden="YES" clipsSubviews="YES" userInteractionEnabled="NO" contentMode="scaleAspectFit" horizontalHuggingPriority="251" verticalHuggingPriority="251" misplaced="YES" translatesAutoresizingMaskIntoConstraints="NO" id="HtV-uh-mXV">
                                <rect key="frame" x="40" y="22" width="334" height="497.5"/>
                            </imageView>
                            <button opaque="NO" contentMode="scaleToFill" contentHorizontalAlignment="right" contentVerticalAlignment="center" buttonType="roundedRect" lineBreakMode="middleTruncation" translatesAutoresizingMaskIntoConstraints="NO" id="WoM-yz-w2h">
                                <rect key="frame" x="348" y="52" width="50" height="24"/>
                                <constraints>
                                    <constraint firstAttribute="width" constant="50" id="XEm-bI-kjz"/>
                                    <constraint firstAttribute="height" constant="24" id="nzr-eF-cdp"/>
                                </constraints>
                                <state key="normal" title="FAQ"/>
                                <connections>
                                    <action selector="bFAQClicked:" destination="1SW-Hv-L7S" eventType="touchUpInside" id="Zo4-ka-bq7"/>
                                </connections>
                            </button>
                        </subviews>
                        <color key="backgroundColor" systemColor="systemBackgroundColor" cocoaTouchSystemColor="whiteColor"/>
                        <constraints>
                            <constraint firstItem="Vdd-3n-lmf" firstAttribute="trailing" secondItem="HtV-uh-mXV" secondAttribute="trailing" constant="40" id="0Gl-0z-LoP"/>
                            <constraint firstItem="Vdd-3n-lmf" firstAttribute="bottom" secondItem="xdM-ty-Csn" secondAttribute="bottom" constant="40" id="0Xr-vs-fxV"/>
                            <constraint firstItem="HtV-uh-mXV" firstAttribute="top" secondItem="Sng-t3-dHY" secondAttribute="top" constant="20" id="2Hx-Bo-q4C"/>
                            <constraint firstItem="rUJ-2a-k1Z" firstAttribute="trailing" secondItem="Sng-t3-dHY" secondAttribute="trailing" id="F1g-oy-ay3"/>
                            <constraint firstItem="xdM-ty-Csn" firstAttribute="leading" secondItem="Vdd-3n-lmf" secondAttribute="leading" constant="20" id="HHx-bH-egw"/>
                            <constraint firstItem="rUJ-2a-k1Z" firstAttribute="top" secondItem="Sng-t3-dHY" secondAttribute="top" id="VuO-AB-K3P"/>
                            <constraint firstItem="Vdd-3n-lmf" firstAttribute="trailing" secondItem="WoM-yz-w2h" secondAttribute="trailing" constant="16" id="XX8-Ye-bHb"/>
                            <constraint firstItem="WoM-yz-w2h" firstAttribute="top" secondItem="Vdd-3n-lmf" secondAttribute="top" constant="8" id="fxG-aF-Sv2"/>
                            <constraint firstAttribute="bottom" secondItem="rUJ-2a-k1Z" secondAttribute="bottom" id="iPZ-mm-Pef"/>
                            <constraint firstItem="43b-Oo-y2q" firstAttribute="top" secondItem="Vdd-3n-lmf" secondAttribute="top" constant="8" id="jXu-g3-Mzh"/>
                            <constraint firstItem="xdM-ty-Csn" firstAttribute="top" secondItem="HtV-uh-mXV" secondAttribute="bottom" constant="10" id="oh7-hI-0kX"/>
                            <constraint firstItem="Vdd-3n-lmf" firstAttribute="trailing" secondItem="xdM-ty-Csn" secondAttribute="trailing" constant="20" id="pfL-s6-bjq"/>
                            <constraint firstItem="HtV-uh-mXV" firstAttribute="leading" secondItem="Vdd-3n-lmf" secondAttribute="leading" constant="40" id="st0-1r-Ebl"/>
                            <constraint firstItem="rUJ-2a-k1Z" firstAttribute="leading" secondItem="Sng-t3-dHY" secondAttribute="leading" id="tMo-WO-YG4"/>
                            <constraint firstItem="Vdd-3n-lmf" firstAttribute="trailing" secondItem="43b-Oo-y2q" secondAttribute="trailing" constant="16" id="yIT-3h-Muo"/>
                        </constraints>
                        <viewLayoutGuide key="safeArea" id="Vdd-3n-lmf"/>
                    </view>
                    <connections>
                        <outlet property="ivLogo" destination="HtV-uh-mXV" id="qoD-JX-K4m"/>
                        <outlet property="tfPassword" destination="j58-6X-V5e" id="fm7-nJ-yNj"/>
                        <outlet property="tfUsername" destination="kT4-HD-f6R" id="jFz-pP-NAB"/>
                        <outlet property="vSignin" destination="xdM-ty-Csn" id="ZhF-2F-oD1"/>
                        <segue destination="h5f-fn-nCj" kind="presentation" identifier="segue_signin_to_checkin" modalPresentationStyle="fullScreen" id="vYw-Hv-had"/>
                    </connections>
                </viewController>
                <placeholder placeholderIdentifier="IBFirstResponder" id="sHA-1Y-Oh0" userLabel="First Responder" customClass="UIResponder" sceneMemberID="firstResponder"/>
            </objects>
            <point key="canvasLocation" x="28.985507246376812" y="128.57142857142856"/>
        </scene>
        <!--Checkin Controller-->
        <scene sceneID="33N-FQ-UoR">
            <objects>
                <viewController id="h5f-fn-nCj" customClass="CheckinController" customModule="TIME" customModuleProvider="target" sceneMemberID="viewController">
                    <view key="view" contentMode="scaleToFill" id="Fvi-Wb-age">
                        <rect key="frame" x="0.0" y="0.0" width="414" height="896"/>
                        <autoresizingMask key="autoresizingMask" widthSizable="YES" heightSizable="YES"/>
                        <subviews>
                            <imageView opaque="NO" clipsSubviews="YES" userInteractionEnabled="NO" contentMode="scaleAspectFill" horizontalHuggingPriority="251" verticalHuggingPriority="251" image="bg" translatesAutoresizingMaskIntoConstraints="NO" id="B4J-ue-J8m">
                                <rect key="frame" x="0.0" y="0.0" width="414" height="896"/>
                            </imageView>
                            <imageView hidden="YES" clipsSubviews="YES" userInteractionEnabled="NO" contentMode="scaleAspectFit" horizontalHuggingPriority="251" verticalHuggingPriority="251" translatesAutoresizingMaskIntoConstraints="NO" id="uQb-Eb-ERL">
                                <rect key="frame" x="40" y="20" width="334" height="512"/>
                            </imageView>
                            <view hidden="YES" contentMode="scaleToFill" translatesAutoresizingMaskIntoConstraints="NO" id="7li-q1-RHK">
                                <rect key="frame" x="40" y="542" width="334" height="280"/>
                                <subviews>
                                    <label opaque="NO" userInteractionEnabled="NO" contentMode="left" horizontalHuggingPriority="251" verticalHuggingPriority="251" text="Time Attendance System" textAlignment="center" lineBreakMode="tailTruncation" numberOfLines="3" baselineAdjustment="alignBaselines" adjustsFontSizeToFit="NO" translatesAutoresizingMaskIntoConstraints="NO" id="KlU-5M-hyU">
                                        <rect key="frame" x="0.0" y="0.0" width="334" height="40"/>
                                        <constraints>
                                            <constraint firstAttribute="height" constant="40" id="dDS-Rd-2eM"/>
                                        </constraints>
                                        <fontDescription key="fontDescription" name="THSarabunPSK-Bold" family="TH SarabunPSK" pointSize="28"/>
                                        <color key="textColor" white="0.0" alpha="1" colorSpace="custom" customColorSpace="genericGamma22GrayColorSpace"/>
                                        <nil key="highlightedColor"/>
                                    </label>
                                    <view contentMode="scaleToFill" translatesAutoresizingMaskIntoConstraints="NO" id="t6g-qf-mvh">
                                        <rect key="frame" x="47" y="230" width="240" height="50"/>
                                        <subviews>
                                            <view contentMode="scaleToFill" translatesAutoresizingMaskIntoConstraints="NO" id="r01-Nm-Il1" userLabel="vBUpdate">
                                                <rect key="frame" x="0.0" y="2" width="110" height="48"/>
                                                <subviews>
                                                    <imageView clipsSubviews="YES" userInteractionEnabled="NO" contentMode="scaleAspectFit" horizontalHuggingPriority="251" verticalHuggingPriority="251" image="b_main_btn_normal" highlightedImage="b_main_btn_pressed" translatesAutoresizingMaskIntoConstraints="NO" id="kMs-jz-foO">
                                                        <rect key="frame" x="0.0" y="0.0" width="110" height="48"/>
                                                    </imageView>
                                                    <label opaque="NO" userInteractionEnabled="NO" contentMode="left" horizontalHuggingPriority="251" verticalHuggingPriority="251" text="อัพเดท" textAlignment="center" lineBreakMode="tailTruncation" baselineAdjustment="alignBaselines" adjustsFontSizeToFit="NO" translatesAutoresizingMaskIntoConstraints="NO" id="VXK-Pi-LhL">
                                                        <rect key="frame" x="8" y="13.5" width="94" height="21"/>
                                                        <constraints>
                                                            <constraint firstAttribute="height" constant="21" id="WNF-yj-0Tf"/>
                                                        </constraints>
                                                        <fontDescription key="fontDescription" name="THSarabunPSK-Bold" family="TH SarabunPSK" pointSize="18"/>
                                                        <color key="textColor" white="0.0" alpha="1" colorSpace="custom" customColorSpace="genericGamma22GrayColorSpace"/>
                                                        <nil key="highlightedColor"/>
                                                    </label>
                                                    <button opaque="NO" contentMode="scaleToFill" contentHorizontalAlignment="center" contentVerticalAlignment="center" buttonType="roundedRect" lineBreakMode="middleTruncation" translatesAutoresizingMaskIntoConstraints="NO" id="nnd-3i-iFx">
                                                        <rect key="frame" x="0.0" y="0.0" width="110" height="48"/>
                                                        <connections>
                                                            <action selector="bUpdateClicked:" destination="h5f-fn-nCj" eventType="touchUpInside" id="MLr-mp-HAL"/>
                                                        </connections>
                                                    </button>
                                                </subviews>
                                                <color key="backgroundColor" white="0.0" alpha="0.0" colorSpace="custom" customColorSpace="genericGamma22GrayColorSpace"/>
                                                <constraints>
                                                    <constraint firstItem="kMs-jz-foO" firstAttribute="top" secondItem="r01-Nm-Il1" secondAttribute="top" id="14O-mw-D0F"/>
                                                    <constraint firstItem="VXK-Pi-LhL" firstAttribute="centerY" secondItem="r01-Nm-Il1" secondAttribute="centerY" id="7aO-n2-njp"/>
                                                    <constraint firstAttribute="width" constant="110" id="D0g-GL-nv4"/>
                                                    <constraint firstItem="nnd-3i-iFx" firstAttribute="top" secondItem="r01-Nm-Il1" secondAttribute="top" id="DFI-Xy-c94"/>
                                                    <constraint firstAttribute="bottom" secondItem="nnd-3i-iFx" secondAttribute="bottom" id="DlB-cl-Ex7"/>
                                                    <constraint firstItem="VXK-Pi-LhL" firstAttribute="leading" secondItem="r01-Nm-Il1" secondAttribute="leading" constant="8" id="E8h-9c-y2N"/>
                                                    <constraint firstAttribute="bottom" secondItem="kMs-jz-foO" secondAttribute="bottom" id="ESc-dA-1LB"/>
                                                    <constraint firstAttribute="trailing" secondItem="nnd-3i-iFx" secondAttribute="trailing" id="M6b-xd-rNg"/>
                                                    <constraint firstItem="kMs-jz-foO" firstAttribute="leading" secondItem="r01-Nm-Il1" secondAttribute="leading" id="asc-39-qDo"/>
                                                    <constraint firstAttribute="trailing" secondItem="VXK-Pi-LhL" secondAttribute="trailing" constant="8" id="bJp-es-gpb"/>
                                                    <constraint firstItem="nnd-3i-iFx" firstAttribute="leading" secondItem="r01-Nm-Il1" secondAttribute="leading" id="fM7-dk-8ZI"/>
                                                    <constraint firstAttribute="trailing" secondItem="kMs-jz-foO" secondAttribute="trailing" id="rs4-fM-EiK"/>
                                                    <constraint firstAttribute="width" secondItem="r01-Nm-Il1" secondAttribute="height" multiplier="200:87" id="yqe-EM-HtO"/>
                                                </constraints>
                                            </view>
                                            <view contentMode="scaleToFill" translatesAutoresizingMaskIntoConstraints="NO" id="zYu-ti-ta5" userLabel="vBRemove">
                                                <rect key="frame" x="130" y="2" width="110" height="48"/>
                                                <subviews>
                                                    <imageView clipsSubviews="YES" userInteractionEnabled="NO" contentMode="scaleAspectFit" horizontalHuggingPriority="251" verticalHuggingPriority="251" image="b_main_btn_normal" highlightedImage="b_main_btn_pressed" translatesAutoresizingMaskIntoConstraints="NO" id="6a9-TE-dUM">
                                                        <rect key="frame" x="0.0" y="0.0" width="110" height="48"/>
                                                    </imageView>
                                                    <label opaque="NO" userInteractionEnabled="NO" contentMode="left" horizontalHuggingPriority="251" verticalHuggingPriority="251" text="ลบ" textAlignment="center" lineBreakMode="tailTruncation" baselineAdjustment="alignBaselines" adjustsFontSizeToFit="NO" translatesAutoresizingMaskIntoConstraints="NO" id="SKZ-W7-3FR">
                                                        <rect key="frame" x="8" y="13.5" width="94" height="21"/>
                                                        <constraints>
                                                            <constraint firstAttribute="height" constant="21" id="9NZ-Hs-Z5y"/>
                                                        </constraints>
                                                        <fontDescription key="fontDescription" name="THSarabunPSK-Bold" family="TH SarabunPSK" pointSize="18"/>
                                                        <color key="textColor" white="0.0" alpha="1" colorSpace="custom" customColorSpace="genericGamma22GrayColorSpace"/>
                                                        <nil key="highlightedColor"/>
                                                    </label>
                                                    <button opaque="NO" contentMode="scaleToFill" contentHorizontalAlignment="center" contentVerticalAlignment="center" buttonType="roundedRect" lineBreakMode="middleTruncation" translatesAutoresizingMaskIntoConstraints="NO" id="G9z-Y1-UPq">
                                                        <rect key="frame" x="0.0" y="0.0" width="110" height="48"/>
                                                        <connections>
                                                            <action selector="bRemoveClicked:" destination="h5f-fn-nCj" eventType="touchUpInside" id="n1q-Zf-RaC"/>
                                                        </connections>
                                                    </button>
                                                </subviews>
                                                <color key="backgroundColor" white="0.0" alpha="0.0" colorSpace="custom" customColorSpace="genericGamma22GrayColorSpace"/>
                                                <constraints>
                                                    <constraint firstAttribute="bottom" secondItem="G9z-Y1-UPq" secondAttribute="bottom" id="2g8-cB-imb"/>
                                                    <constraint firstAttribute="trailing" secondItem="G9z-Y1-UPq" secondAttribute="trailing" id="2hK-uI-AZI"/>
                                                    <constraint firstAttribute="width" constant="110" id="3FQ-vQ-fwx"/>
                                                    <constraint firstItem="G9z-Y1-UPq" firstAttribute="leading" secondItem="zYu-ti-ta5" secondAttribute="leading" id="54L-XG-Pfa"/>
                                                    <constraint firstAttribute="width" secondItem="zYu-ti-ta5" secondAttribute="height" multiplier="200:87" id="CG8-Ac-YkJ"/>
                                                    <constraint firstAttribute="trailing" secondItem="SKZ-W7-3FR" secondAttribute="trailing" constant="8" id="KaM-T3-1H3"/>
                                                    <constraint firstItem="G9z-Y1-UPq" firstAttribute="top" secondItem="zYu-ti-ta5" secondAttribute="top" id="O6z-sg-Icn"/>
                                                    <constraint firstItem="SKZ-W7-3FR" firstAttribute="leading" secondItem="zYu-ti-ta5" secondAttribute="leading" constant="8" id="TaU-nr-Jcf"/>
                                                    <constraint firstAttribute="bottom" secondItem="6a9-TE-dUM" secondAttribute="bottom" id="fTi-be-otK"/>
                                                    <constraint firstItem="SKZ-W7-3FR" firstAttribute="centerY" secondItem="zYu-ti-ta5" secondAttribute="centerY" id="iYd-GK-8H9"/>
                                                    <constraint firstItem="6a9-TE-dUM" firstAttribute="leading" secondItem="zYu-ti-ta5" secondAttribute="leading" id="lVv-8a-Wy7"/>
                                                    <constraint firstItem="6a9-TE-dUM" firstAttribute="top" secondItem="zYu-ti-ta5" secondAttribute="top" id="ocW-WK-Ol0"/>
                                                    <constraint firstAttribute="trailing" secondItem="6a9-TE-dUM" secondAttribute="trailing" id="uPM-ms-fbj"/>
                                                </constraints>
                                            </view>
                                        </subviews>
                                        <color key="backgroundColor" white="0.0" alpha="0.0" colorSpace="custom" customColorSpace="genericGamma22GrayColorSpace"/>
                                        <constraints>
                                            <constraint firstAttribute="trailing" secondItem="zYu-ti-ta5" secondAttribute="trailing" id="BbF-vy-SI1"/>
                                            <constraint firstAttribute="width" constant="240" id="Cem-zc-hBa"/>
                                            <constraint firstAttribute="bottom" secondItem="r01-Nm-Il1" secondAttribute="bottom" id="RbR-V7-isT"/>
                                            <constraint firstAttribute="height" constant="50" id="WGi-Gr-ate"/>
                                            <constraint firstItem="r01-Nm-Il1" firstAttribute="leading" secondItem="t6g-qf-mvh" secondAttribute="leading" id="hHn-h0-UdY"/>
                                            <constraint firstAttribute="bottom" secondItem="zYu-ti-ta5" secondAttribute="bottom" id="i8O-hh-v3I"/>
                                        </constraints>
                                    </view>
                                    <view contentMode="scaleToFill" translatesAutoresizingMaskIntoConstraints="NO" id="e4O-DX-Az4" userLabel="vBCheckin">
                                        <rect key="frame" x="87" y="49" width="160" height="162"/>
                                        <subviews>
                                            <imageView clipsSubviews="YES" userInteractionEnabled="NO" contentMode="scaleAspectFit" horizontalHuggingPriority="251" verticalHuggingPriority="251" image="b_checkin_btn_normal" highlightedImage="b_checkin_btn_pressed" translatesAutoresizingMaskIntoConstraints="NO" id="UV0-mr-89U">
                                                <rect key="frame" x="0.0" y="0.0" width="160" height="162"/>
                                            </imageView>
                                            <label opaque="NO" userInteractionEnabled="NO" contentMode="left" horizontalHuggingPriority="251" verticalHuggingPriority="251" text="ลงเวลา" textAlignment="center" lineBreakMode="tailTruncation" baselineAdjustment="alignBaselines" adjustsFontSizeToFit="NO" translatesAutoresizingMaskIntoConstraints="NO" id="6Q0-Eh-dDr">
                                                <rect key="frame" x="8" y="70.5" width="144" height="21"/>
                                                <constraints>
                                                    <constraint firstAttribute="height" constant="21" id="Hb0-1R-97j"/>
                                                </constraints>
                                                <fontDescription key="fontDescription" name="THSarabunPSK-Bold" family="TH SarabunPSK" pointSize="32"/>
                                                <color key="textColor" white="0.0" alpha="1" colorSpace="custom" customColorSpace="genericGamma22GrayColorSpace"/>
                                                <nil key="highlightedColor"/>
                                            </label>
                                            <button opaque="NO" contentMode="scaleToFill" contentHorizontalAlignment="center" contentVerticalAlignment="center" buttonType="roundedRect" lineBreakMode="middleTruncation" translatesAutoresizingMaskIntoConstraints="NO" id="ghh-E7-jyt">
                                                <rect key="frame" x="0.0" y="0.0" width="160" height="162"/>
                                                <connections>
                                                    <action selector="bCheckinClicked:" destination="h5f-fn-nCj" eventType="touchUpInside" id="Eiy-B9-7SA"/>
                                                </connections>
                                            </button>
                                        </subviews>
                                        <color key="backgroundColor" white="0.0" alpha="0.0" colorSpace="custom" customColorSpace="genericGamma22GrayColorSpace"/>
                                        <constraints>
                                            <constraint firstAttribute="bottom" secondItem="UV0-mr-89U" secondAttribute="bottom" id="2gx-FX-Sfh"/>
                                            <constraint firstAttribute="width" secondItem="e4O-DX-Az4" secondAttribute="height" multiplier="300:303" id="3Nu-oI-Dth"/>
                                            <constraint firstAttribute="trailing" secondItem="UV0-mr-89U" secondAttribute="trailing" id="769-LD-cpP"/>
                                            <constraint firstAttribute="trailing" secondItem="ghh-E7-jyt" secondAttribute="trailing" id="9Ol-nI-RwL"/>
                                            <constraint firstItem="6Q0-Eh-dDr" firstAttribute="leading" secondItem="e4O-DX-Az4" secondAttribute="leading" constant="8" id="J0T-Yh-KuU"/>
                                            <constraint firstAttribute="width" constant="160" id="Tnp-i7-9fJ"/>
                                            <constraint firstAttribute="bottom" secondItem="ghh-E7-jyt" secondAttribute="bottom" id="Vev-Bk-E97"/>
                                            <constraint firstItem="UV0-mr-89U" firstAttribute="leading" secondItem="e4O-DX-Az4" secondAttribute="leading" id="g1B-nv-nZp"/>
                                            <constraint firstItem="6Q0-Eh-dDr" firstAttribute="centerY" secondItem="e4O-DX-Az4" secondAttribute="centerY" id="kqF-Yv-gS4"/>
                                            <constraint firstItem="ghh-E7-jyt" firstAttribute="leading" secondItem="e4O-DX-Az4" secondAttribute="leading" id="n7B-zI-ach"/>
                                            <constraint firstItem="UV0-mr-89U" firstAttribute="top" secondItem="e4O-DX-Az4" secondAttribute="top" id="q8h-i9-wYL"/>
                                            <constraint firstItem="ghh-E7-jyt" firstAttribute="top" secondItem="e4O-DX-Az4" secondAttribute="top" id="sGd-7X-ZoA"/>
                                            <constraint firstAttribute="trailing" secondItem="6Q0-Eh-dDr" secondAttribute="trailing" constant="8" id="xK8-OA-gT8"/>
                                        </constraints>
                                    </view>
                                </subviews>
                                <color key="backgroundColor" white="0.0" alpha="0.0" colorSpace="custom" customColorSpace="genericGamma22GrayColorSpace"/>
                                <constraints>
                                    <constraint firstItem="t6g-qf-mvh" firstAttribute="centerX" secondItem="7li-q1-RHK" secondAttribute="centerX" id="0fb-4X-hds"/>
                                    <constraint firstItem="KlU-5M-hyU" firstAttribute="top" secondItem="7li-q1-RHK" secondAttribute="top" id="BAa-OT-GQf"/>
                                    <constraint firstItem="e4O-DX-Az4" firstAttribute="centerX" secondItem="7li-q1-RHK" secondAttribute="centerX" id="J1i-v6-JiF"/>
                                    <constraint firstAttribute="trailing" secondItem="KlU-5M-hyU" secondAttribute="trailing" id="JRf-TE-4cf"/>
                                    <constraint firstItem="KlU-5M-hyU" firstAttribute="leading" secondItem="7li-q1-RHK" secondAttribute="leading" id="KHC-ze-gtW"/>
                                    <constraint firstAttribute="height" constant="280" id="YO3-9h-b5g"/>
                                    <constraint firstItem="e4O-DX-Az4" firstAttribute="centerY" secondItem="7li-q1-RHK" secondAttribute="centerY" constant="-10" id="hBZ-jY-UlO"/>
                                    <constraint firstAttribute="bottom" secondItem="t6g-qf-mvh" secondAttribute="bottom" id="ys5-BU-FZT"/>
                                </constraints>
                            </view>
                            <imageView hidden="YES" clipsSubviews="YES" userInteractionEnabled="NO" contentMode="scaleAspectFit" horizontalHuggingPriority="251" verticalHuggingPriority="251" translatesAutoresizingMaskIntoConstraints="NO" id="44m-Bk-3BQ">
                                <rect key="frame" x="0.0" y="84" width="414" height="738"/>
                            </imageView>
                            <button hidden="YES" opaque="NO" contentMode="scaleToFill" contentHorizontalAlignment="center" contentVerticalAlignment="center" lineBreakMode="middleTruncation" translatesAutoresizingMaskIntoConstraints="NO" id="nOD-7d-xuG">
                                <rect key="frame" x="363" y="52" width="35" height="35"/>
                                <constraints>
                                    <constraint firstAttribute="height" constant="35" id="4Cl-i7-KUU"/>
                                    <constraint firstAttribute="width" constant="35" id="p2M-JB-Ctm"/>
                                </constraints>
                                <state key="normal" image="b_close"/>
                                <connections>
                                    <action selector="bCloseClicked:" destination="h5f-fn-nCj" eventType="touchUpInside" id="jcp-Ua-Kuy"/>
                                </connections>
                            </button>
                            <button opaque="NO" contentMode="scaleToFill" contentHorizontalAlignment="right" contentVerticalAlignment="center" buttonType="roundedRect" lineBreakMode="middleTruncation" translatesAutoresizingMaskIntoConstraints="NO" id="71Q-mI-gpE" userLabel="Btn FAQ">
                                <rect key="frame" x="348" y="52" width="50" height="24"/>
                                <constraints>
                                    <constraint firstAttribute="width" constant="50" id="EM0-Bh-yG5"/>
                                    <constraint firstAttribute="height" constant="24" id="Kr0-v4-lqc"/>
                                </constraints>
                                <state key="normal" title="FAQ"/>
                                <connections>
                                    <action selector="bFAQClicked:" destination="h5f-fn-nCj" eventType="touchUpInside" id="wYF-BW-AwR"/>
                                </connections>
                            </button>
                            <button opaque="NO" contentMode="scaleToFill" contentHorizontalAlignment="left" contentVerticalAlignment="center" buttonType="roundedRect" lineBreakMode="middleTruncation" translatesAutoresizingMaskIntoConstraints="NO" id="9U6-Je-x9F">
                                <rect key="frame" x="16" y="52" width="40" height="24"/>
                                <constraints>
                                    <constraint firstAttribute="height" constant="24" id="0sg-gW-b8Y"/>
                                    <constraint firstAttribute="width" constant="40" id="MaW-1D-Mep"/>
                                </constraints>
                                <state key="normal" title="คู่มือ"/>
                                <connections>
                                    <action selector="bHowtoClicked:" destination="h5f-fn-nCj" eventType="touchUpInside" id="Tzg-li-LMi"/>
                                </connections>
                            </button>
                        </subviews>
                        <color key="backgroundColor" systemColor="systemBackgroundColor" cocoaTouchSystemColor="whiteColor"/>
                        <constraints>
                            <constraint firstItem="9Jg-hC-zzb" firstAttribute="trailing" secondItem="7li-q1-RHK" secondAttribute="trailing" constant="40" id="3LE-eQ-GiA"/>
                            <constraint firstItem="B4J-ue-J8m" firstAttribute="trailing" secondItem="Fvi-Wb-age" secondAttribute="trailing" id="4Q1-iu-CH9"/>
                            <constraint firstItem="9U6-Je-x9F" firstAttribute="top" secondItem="9Jg-hC-zzb" secondAttribute="top" constant="8" id="5bp-5O-bev"/>
                            <constraint firstItem="9U6-Je-x9F" firstAttribute="leading" secondItem="9Jg-hC-zzb" secondAttribute="leading" constant="16" id="8hD-3S-WhX"/>
                            <constraint firstItem="B4J-ue-J8m" firstAttribute="top" secondItem="Fvi-Wb-age" secondAttribute="top" id="A82-44-zR0"/>
                            <constraint firstItem="9Jg-hC-zzb" firstAttribute="bottom" secondItem="44m-Bk-3BQ" secondAttribute="bottom" constant="40" id="B3Q-sM-WA8"/>
                            <constraint firstItem="7li-q1-RHK" firstAttribute="leading" secondItem="9Jg-hC-zzb" secondAttribute="leading" constant="40" id="Gef-Wj-hRr"/>
                            <constraint firstItem="7li-q1-RHK" firstAttribute="top" secondItem="uQb-Eb-ERL" secondAttribute="bottom" constant="10" id="HfG-Z1-M4t"/>
                            <constraint firstAttribute="bottom" secondItem="B4J-ue-J8m" secondAttribute="bottom" id="Kqx-2C-Q0N"/>
                            <constraint firstItem="9Jg-hC-zzb" firstAttribute="trailing" secondItem="nOD-7d-xuG" secondAttribute="trailing" constant="16" id="P78-jc-ZJN"/>
                            <constraint firstItem="9Jg-hC-zzb" firstAttribute="trailing" secondItem="uQb-Eb-ERL" secondAttribute="trailing" constant="40" id="StA-MD-ViV"/>
                            <constraint firstItem="B4J-ue-J8m" firstAttribute="leading" secondItem="Fvi-Wb-age" secondAttribute="leading" id="VLw-Ed-acG"/>
                            <constraint firstItem="9Jg-hC-zzb" firstAttribute="trailing" secondItem="71Q-mI-gpE" secondAttribute="trailing" constant="16" id="Znj-k0-nSz"/>
                            <constraint firstItem="nOD-7d-xuG" firstAttribute="top" secondItem="9Jg-hC-zzb" secondAttribute="top" constant="8" id="cM0-Bv-SnA"/>
                            <constraint firstItem="44m-Bk-3BQ" firstAttribute="leading" secondItem="9Jg-hC-zzb" secondAttribute="leading" id="ch9-g9-dDi"/>
                            <constraint firstItem="71Q-mI-gpE" firstAttribute="top" secondItem="9Jg-hC-zzb" secondAttribute="top" constant="8" id="mLc-vc-dA7"/>
                            <constraint firstItem="9Jg-hC-zzb" firstAttribute="bottom" secondItem="7li-q1-RHK" secondAttribute="bottom" constant="40" id="mpX-LK-cNP"/>
                            <constraint firstItem="uQb-Eb-ERL" firstAttribute="leading" secondItem="9Jg-hC-zzb" secondAttribute="leading" constant="40" id="oBl-IY-1db"/>
                            <constraint firstItem="9Jg-hC-zzb" firstAttribute="trailing" secondItem="44m-Bk-3BQ" secondAttribute="trailing" id="qZI-m9-efQ"/>
                            <constraint firstItem="uQb-Eb-ERL" firstAttribute="top" secondItem="Fvi-Wb-age" secondAttribute="top" constant="20" id="rCR-gB-c5L"/>
                            <constraint firstItem="44m-Bk-3BQ" firstAttribute="top" secondItem="9Jg-hC-zzb" secondAttribute="top" constant="40" id="u6e-po-b7J"/>
                        </constraints>
                        <viewLayoutGuide key="safeArea" id="9Jg-hC-zzb"/>
                    </view>
                    <connections>
                        <outlet property="btnClose" destination="nOD-7d-xuG" id="qHK-Yz-3ry"/>
                        <outlet property="btnFAQ" destination="71Q-mI-gpE" id="Z9F-zV-dGN"/>
                        <outlet property="btnHowto" destination="9U6-Je-x9F" id="SBS-cf-drK"/>
                        <outlet property="ivHowto" destination="44m-Bk-3BQ" id="NYb-vb-Stp"/>
                        <outlet property="ivLogo" destination="uQb-Eb-ERL" id="5xE-IB-pYY"/>
                        <outlet property="vCheckin" destination="7li-q1-RHK" id="fYi-Bh-BAB"/>
                        <segue destination="S6Y-1m-gGl" kind="presentation" identifier="segue_checkin_to_captface" modalPresentationStyle="fullScreen" id="LPZ-Mz-5cW"/>
                        <segue destination="WqZ-we-ODc" kind="presentation" identifier="segue_checkin_to_remove" modalPresentationStyle="fullScreen" id="zUh-dl-O1d"/>
                        <segue destination="xMw-ID-pSD" kind="presentation" identifier="segue_checkin_to_update" modalPresentationStyle="fullScreen" id="8QI-at-nZ8"/>
                        <segue destination="Ke6-0G-c3s" kind="unwind" identifier="segue_exit_checkin_to_loading" unwindAction="segue_exit_to_loading:" id="8Mz-cU-15N"/>
                    </connections>
                </viewController>
                <placeholder placeholderIdentifier="IBFirstResponder" id="Gqn-lA-9u4" userLabel="First Responder" customClass="UIResponder" sceneMemberID="firstResponder"/>
                <exit id="Ke6-0G-c3s" userLabel="Exit" sceneMemberID="exit"/>
            </objects>
            <point key="canvasLocation" x="30" y="890"/>
        </scene>
        <!--Update Controller-->
        <scene sceneID="5Aa-Da-mXG">
            <objects>
                <viewController id="xMw-ID-pSD" customClass="UpdateController" customModule="TIME" customModuleProvider="target" sceneMemberID="viewController">
                    <view key="view" contentMode="scaleToFill" id="oe0-jq-7tI">
                        <rect key="frame" x="0.0" y="0.0" width="414" height="896"/>
                        <autoresizingMask key="autoresizingMask" widthSizable="YES" heightSizable="YES"/>
                        <subviews>
                            <imageView opaque="NO" clipsSubviews="YES" userInteractionEnabled="NO" contentMode="scaleAspectFill" horizontalHuggingPriority="251" verticalHuggingPriority="251" image="bg" translatesAutoresizingMaskIntoConstraints="NO" id="0Ic-hg-4lc">
                                <rect key="frame" x="0.0" y="0.0" width="414" height="896"/>
                            </imageView>
                            <imageView clipsSubviews="YES" userInteractionEnabled="NO" contentMode="scaleAspectFit" horizontalHuggingPriority="251" verticalHuggingPriority="251" translatesAutoresizingMaskIntoConstraints="NO" id="APY-o5-nkr">
                                <rect key="frame" x="20" y="64" width="374" height="453.5"/>
                            </imageView>
                            <view contentMode="scaleToFill" translatesAutoresizingMaskIntoConstraints="NO" id="tCQ-nn-GN4">
                                <rect key="frame" x="20" y="527.5" width="374" height="294.5"/>
                                <subviews>
                                    <view contentMode="scaleToFill" translatesAutoresizingMaskIntoConstraints="NO" id="3zL-u6-wlb">
                                        <rect key="frame" x="0.0" y="0.0" width="374" height="260"/>
                                        <subviews>
                                            <label opaque="NO" userInteractionEnabled="NO" contentMode="left" horizontalHuggingPriority="251" verticalHuggingPriority="251" textAlignment="center" lineBreakMode="tailTruncation" numberOfLines="2" baselineAdjustment="alignBaselines" adjustsFontSizeToFit="NO" translatesAutoresizingMaskIntoConstraints="NO" id="s7V-Ui-dvY">
                                                <rect key="frame" x="16" y="16" width="342" height="48.5"/>
                                                <string key="text">สำหรับการอัพเดทข้อมูลใบหน้า
กรุณาล็อกอิน</string>
                                                <fontDescription key="fontDescription" name="THSarabunPSK-Bold" family="TH SarabunPSK" pointSize="22"/>
                                                <color key="textColor" white="0.0" alpha="1" colorSpace="custom" customColorSpace="genericGamma22GrayColorSpace"/>
                                                <nil key="highlightedColor"/>
                                            </label>
                                            <label opaque="NO" userInteractionEnabled="NO" contentMode="left" horizontalHuggingPriority="251" verticalHuggingPriority="251" text="ชื่อบัญชีพนักงาน:" lineBreakMode="tailTruncation" baselineAdjustment="alignBaselines" adjustsFontSizeToFit="NO" translatesAutoresizingMaskIntoConstraints="NO" id="OnR-ho-JtC">
                                                <rect key="frame" x="16" y="72.5" width="342" height="21"/>
                                                <constraints>
                                                    <constraint firstAttribute="height" constant="21" id="7fe-Rb-UZ4"/>
                                                </constraints>
                                                <fontDescription key="fontDescription" name="THSarabunPSK" family="TH SarabunPSK" pointSize="22"/>
                                                <color key="textColor" white="0.0" alpha="1" colorSpace="custom" customColorSpace="genericGamma22GrayColorSpace"/>
                                                <nil key="highlightedColor"/>
                                            </label>
                                            <label opaque="NO" userInteractionEnabled="NO" contentMode="left" horizontalHuggingPriority="251" verticalHuggingPriority="251" text="" textAlignment="center" lineBreakMode="tailTruncation" baselineAdjustment="alignBaselines" adjustsFontSizeToFit="NO" translatesAutoresizingMaskIntoConstraints="NO" id="PgY-z0-Gwk">
                                                <rect key="frame" x="16" y="97.5" width="342" height="34"/>
                                                <constraints>
                                                    <constraint firstAttribute="height" constant="34" id="L67-Qx-TO4"/>
                                                </constraints>
                                                <fontDescription key="fontDescription" name="THSarabunPSK-Bold" family="TH SarabunPSK" pointSize="22"/>
                                                <color key="textColor" white="0.0" alpha="1" colorSpace="custom" customColorSpace="genericGamma22GrayColorSpace"/>
                                                <nil key="highlightedColor"/>
                                            </label>
                                            <label opaque="NO" userInteractionEnabled="NO" contentMode="left" horizontalHuggingPriority="251" verticalHuggingPriority="251" text="รหัสผ่าน:" lineBreakMode="tailTruncation" baselineAdjustment="alignBaselines" adjustsFontSizeToFit="NO" translatesAutoresizingMaskIntoConstraints="NO" id="gbK-Ah-t4d">
                                                <rect key="frame" x="16" y="135.5" width="342" height="21"/>
                                                <constraints>
                                                    <constraint firstAttribute="height" constant="21" id="Wf8-Yn-QW3"/>
                                                </constraints>
                                                <fontDescription key="fontDescription" name="THSarabunPSK" family="TH SarabunPSK" pointSize="22"/>
                                                <color key="textColor" white="0.0" alpha="1" colorSpace="custom" customColorSpace="genericGamma22GrayColorSpace"/>
                                                <nil key="highlightedColor"/>
                                            </label>
                                            <textField opaque="NO" contentMode="scaleToFill" contentHorizontalAlignment="left" contentVerticalAlignment="center" borderStyle="roundedRect" textAlignment="natural" minimumFontSize="17" translatesAutoresizingMaskIntoConstraints="NO" id="poM-BR-MPN">
                                                <rect key="frame" x="16" y="160.5" width="342" height="34"/>
                                                <constraints>
                                                    <constraint firstAttribute="height" constant="34" id="RzB-Yq-qv5"/>
                                                </constraints>
                                                <color key="textColor" white="0.0" alpha="1" colorSpace="custom" customColorSpace="genericGamma22GrayColorSpace"/>
                                                <fontDescription key="fontDescription" type="system" pointSize="14"/>
                                                <textInputTraits key="textInputTraits" autocorrectionType="no" spellCheckingType="no" secureTextEntry="YES" smartDashesType="no" smartInsertDeleteType="no" smartQuotesType="no" textContentType="password"/>
                                            </textField>
                                        </subviews>
                                        <color key="backgroundColor" white="1" alpha="1" colorSpace="custom" customColorSpace="genericGamma22GrayColorSpace"/>
                                        <constraints>
                                            <constraint firstItem="poM-BR-MPN" firstAttribute="top" secondItem="gbK-Ah-t4d" secondAttribute="bottom" constant="4" id="0PG-Yi-CNJ"/>
                                            <constraint firstItem="s7V-Ui-dvY" firstAttribute="top" secondItem="3zL-u6-wlb" secondAttribute="top" constant="16" id="8YQ-x8-o2P"/>
                                            <constraint firstItem="OnR-ho-JtC" firstAttribute="leading" secondItem="3zL-u6-wlb" secondAttribute="leading" constant="16" id="9jn-3E-7Sy"/>
                                            <constraint firstAttribute="trailing" secondItem="s7V-Ui-dvY" secondAttribute="trailing" constant="16" id="BLC-Ny-rc7"/>
                                            <constraint firstAttribute="trailing" secondItem="poM-BR-MPN" secondAttribute="trailing" constant="16" id="Dwb-17-btk"/>
                                            <constraint firstAttribute="height" constant="260" id="Gij-P4-1xt"/>
                                            <constraint firstAttribute="trailing" secondItem="PgY-z0-Gwk" secondAttribute="trailing" constant="16" id="IDd-BC-Wqg"/>
                                            <constraint firstItem="OnR-ho-JtC" firstAttribute="top" secondItem="s7V-Ui-dvY" secondAttribute="bottom" constant="8" id="LAE-LW-88e"/>
                                            <constraint firstItem="poM-BR-MPN" firstAttribute="leading" secondItem="3zL-u6-wlb" secondAttribute="leading" constant="16" id="X6s-FU-g9h"/>
                                            <constraint firstItem="s7V-Ui-dvY" firstAttribute="leading" secondItem="3zL-u6-wlb" secondAttribute="leading" constant="16" id="lA2-sE-CeU"/>
                                            <constraint firstAttribute="trailing" secondItem="gbK-Ah-t4d" secondAttribute="trailing" constant="16" id="ovx-Rg-MPv"/>
                                            <constraint firstItem="gbK-Ah-t4d" firstAttribute="leading" secondItem="3zL-u6-wlb" secondAttribute="leading" constant="16" id="qyf-3A-7O9"/>
                                            <constraint firstAttribute="trailing" secondItem="OnR-ho-JtC" secondAttribute="trailing" constant="16" id="rcB-xR-UcX"/>
                                            <constraint firstItem="PgY-z0-Gwk" firstAttribute="top" secondItem="OnR-ho-JtC" secondAttribute="bottom" constant="4" id="sjR-cT-8MI"/>
                                            <constraint firstItem="gbK-Ah-t4d" firstAttribute="top" secondItem="PgY-z0-Gwk" secondAttribute="bottom" constant="4" id="vcY-42-UuK"/>
                                            <constraint firstItem="PgY-z0-Gwk" firstAttribute="leading" secondItem="3zL-u6-wlb" secondAttribute="leading" constant="16" id="wid-K1-7eB"/>
                                        </constraints>
                                        <userDefinedRuntimeAttributes>
                                            <userDefinedRuntimeAttribute type="number" keyPath="layer.cornerRadius">
                                                <integer key="value" value="12"/>
                                            </userDefinedRuntimeAttribute>
                                        </userDefinedRuntimeAttributes>
                                    </view>
                                    <view contentMode="scaleToFill" translatesAutoresizingMaskIntoConstraints="NO" id="AlB-Yd-CAg">
                                        <rect key="frame" x="107" y="225" width="160" height="69.5"/>
                                        <subviews>
                                            <imageView clipsSubviews="YES" userInteractionEnabled="NO" contentMode="scaleAspectFit" horizontalHuggingPriority="251" verticalHuggingPriority="251" image="b_main_btn_normal" highlightedImage="b_main_btn_pressed" translatesAutoresizingMaskIntoConstraints="NO" id="Ygv-yg-gJx">
                                                <rect key="frame" x="0.0" y="0.0" width="160" height="69.5"/>
                                            </imageView>
                                            <label opaque="NO" userInteractionEnabled="NO" contentMode="left" horizontalHuggingPriority="251" verticalHuggingPriority="251" text="LOGIN" textAlignment="center" lineBreakMode="tailTruncation" baselineAdjustment="alignBaselines" adjustsFontSizeToFit="NO" translatesAutoresizingMaskIntoConstraints="NO" id="1N9-hN-5qG">
                                                <rect key="frame" x="8" y="24" width="144" height="21"/>
                                                <constraints>
                                                    <constraint firstAttribute="height" constant="21" id="tG8-KB-OIw"/>
                                                </constraints>
                                                <fontDescription key="fontDescription" name="THSarabunPSK-Bold" family="TH SarabunPSK" pointSize="24"/>
                                                <color key="textColor" white="0.0" alpha="1" colorSpace="custom" customColorSpace="genericGamma22GrayColorSpace"/>
                                                <nil key="highlightedColor"/>
                                            </label>
                                            <button opaque="NO" contentMode="scaleToFill" contentHorizontalAlignment="center" contentVerticalAlignment="center" buttonType="roundedRect" lineBreakMode="middleTruncation" translatesAutoresizingMaskIntoConstraints="NO" id="G4V-8r-szQ">
                                                <rect key="frame" x="0.0" y="0.0" width="160" height="69.5"/>
                                                <connections>
                                                    <action selector="bUpdateClicked:" destination="xMw-ID-pSD" eventType="touchUpInside" id="Xum-SQ-Wf4"/>
                                                </connections>
                                            </button>
                                        </subviews>
                                        <color key="backgroundColor" white="0.0" alpha="0.0" colorSpace="custom" customColorSpace="genericGamma22GrayColorSpace"/>
                                        <constraints>
                                            <constraint firstAttribute="bottom" secondItem="G4V-8r-szQ" secondAttribute="bottom" id="27U-3g-US9"/>
                                            <constraint firstAttribute="trailing" secondItem="G4V-8r-szQ" secondAttribute="trailing" id="Bqg-b2-htK"/>
                                            <constraint firstItem="1N9-hN-5qG" firstAttribute="leading" secondItem="AlB-Yd-CAg" secondAttribute="leading" constant="8" id="KwU-Iy-Oqc"/>
                                            <constraint firstAttribute="bottom" secondItem="Ygv-yg-gJx" secondAttribute="bottom" id="VSI-0t-MFc"/>
                                            <constraint firstAttribute="width" secondItem="AlB-Yd-CAg" secondAttribute="height" multiplier="200:87" id="Xr3-UI-02x"/>
                                            <constraint firstItem="Ygv-yg-gJx" firstAttribute="leading" secondItem="AlB-Yd-CAg" secondAttribute="leading" id="YUt-F0-nOY"/>
                                            <constraint firstItem="G4V-8r-szQ" firstAttribute="top" secondItem="AlB-Yd-CAg" secondAttribute="top" id="acP-SX-ge2"/>
                                            <constraint firstItem="1N9-hN-5qG" firstAttribute="centerY" secondItem="AlB-Yd-CAg" secondAttribute="centerY" id="b61-tO-Lkb"/>
                                            <constraint firstItem="Ygv-yg-gJx" firstAttribute="top" secondItem="AlB-Yd-CAg" secondAttribute="top" id="cNi-ye-WFO"/>
                                            <constraint firstAttribute="trailing" secondItem="1N9-hN-5qG" secondAttribute="trailing" constant="8" id="dPz-KT-qmt"/>
                                            <constraint firstAttribute="width" constant="160" id="gtd-un-fgT"/>
                                            <constraint firstAttribute="trailing" secondItem="Ygv-yg-gJx" secondAttribute="trailing" id="ijl-JW-iju"/>
                                            <constraint firstItem="G4V-8r-szQ" firstAttribute="leading" secondItem="AlB-Yd-CAg" secondAttribute="leading" id="pQe-vI-rLV"/>
                                        </constraints>
                                    </view>
                                </subviews>
                                <color key="backgroundColor" white="0.0" alpha="0.0" colorSpace="custom" customColorSpace="genericGamma22GrayColorSpace"/>
                                <constraints>
                                    <constraint firstItem="AlB-Yd-CAg" firstAttribute="top" secondItem="3zL-u6-wlb" secondAttribute="bottom" constant="-35" id="DfV-mK-Vf4"/>
                                    <constraint firstAttribute="bottom" secondItem="AlB-Yd-CAg" secondAttribute="bottom" id="IzW-X4-G0J"/>
                                    <constraint firstItem="AlB-Yd-CAg" firstAttribute="centerX" secondItem="tCQ-nn-GN4" secondAttribute="centerX" id="RHC-hd-rwR"/>
                                    <constraint firstItem="3zL-u6-wlb" firstAttribute="top" secondItem="tCQ-nn-GN4" secondAttribute="top" id="dFe-kI-oy2"/>
                                    <constraint firstAttribute="trailing" secondItem="3zL-u6-wlb" secondAttribute="trailing" id="lp7-88-FTk"/>
                                    <constraint firstItem="3zL-u6-wlb" firstAttribute="leading" secondItem="tCQ-nn-GN4" secondAttribute="leading" id="nz6-B3-2Ov"/>
                                </constraints>
                            </view>
                            <button opaque="NO" contentMode="scaleToFill" contentHorizontalAlignment="center" contentVerticalAlignment="center" lineBreakMode="middleTruncation" translatesAutoresizingMaskIntoConstraints="NO" id="edO-iJ-1Qc">
                                <rect key="frame" x="363" y="52" width="35" height="35"/>
                                <constraints>
                                    <constraint firstAttribute="height" constant="35" id="YRp-eD-zGJ"/>
                                    <constraint firstAttribute="width" constant="35" id="aas-Hw-LlK"/>
                                </constraints>
                                <state key="normal" image="b_close"/>
                                <connections>
                                    <action selector="bCloseClicked:" destination="xMw-ID-pSD" eventType="touchUpInside" id="cJF-4e-3Zl"/>
                                </connections>
                            </button>
                        </subviews>
                        <color key="backgroundColor" systemColor="systemBackgroundColor" cocoaTouchSystemColor="whiteColor"/>
                        <constraints>
                            <constraint firstItem="APY-o5-nkr" firstAttribute="leading" secondItem="gwx-h3-AxK" secondAttribute="leading" constant="20" id="8sc-JT-nFV"/>
                            <constraint firstItem="gwx-h3-AxK" firstAttribute="trailing" secondItem="edO-iJ-1Qc" secondAttribute="trailing" constant="16" id="Apb-PJ-Xxg"/>
                            <constraint firstItem="0Ic-hg-4lc" firstAttribute="leading" secondItem="oe0-jq-7tI" secondAttribute="leading" id="Ayl-u0-BUT"/>
                            <constraint firstItem="edO-iJ-1Qc" firstAttribute="top" secondItem="gwx-h3-AxK" secondAttribute="top" constant="8" id="GFx-eD-Urr"/>
                            <constraint firstItem="tCQ-nn-GN4" firstAttribute="leading" secondItem="gwx-h3-AxK" secondAttribute="leading" constant="20" id="HTj-72-9Wg"/>
                            <constraint firstItem="tCQ-nn-GN4" firstAttribute="top" secondItem="APY-o5-nkr" secondAttribute="bottom" constant="10" id="QB0-gK-fN7"/>
                            <constraint firstAttribute="bottom" secondItem="0Ic-hg-4lc" secondAttribute="bottom" id="Xof-re-olB"/>
                            <constraint firstItem="0Ic-hg-4lc" firstAttribute="trailing" secondItem="oe0-jq-7tI" secondAttribute="trailing" id="YXf-3R-MCb"/>
                            <constraint firstItem="gwx-h3-AxK" firstAttribute="bottom" secondItem="tCQ-nn-GN4" secondAttribute="bottom" constant="40" id="aoa-oe-jEh"/>
                            <constraint firstItem="gwx-h3-AxK" firstAttribute="trailing" secondItem="APY-o5-nkr" secondAttribute="trailing" constant="20" id="bPK-n4-eoq"/>
                            <constraint firstItem="APY-o5-nkr" firstAttribute="top" secondItem="gwx-h3-AxK" secondAttribute="top" constant="20" id="bzi-wu-Lkw"/>
                            <constraint firstItem="gwx-h3-AxK" firstAttribute="trailing" secondItem="tCQ-nn-GN4" secondAttribute="trailing" constant="20" id="pUz-AR-YZY"/>
                            <constraint firstItem="0Ic-hg-4lc" firstAttribute="top" secondItem="oe0-jq-7tI" secondAttribute="top" id="ugB-8n-R0U"/>
                        </constraints>
                        <viewLayoutGuide key="safeArea" id="gwx-h3-AxK"/>
                    </view>
                    <connections>
                        <outlet property="ivLogo" destination="APY-o5-nkr" id="5rQ-51-lJA"/>
                        <outlet property="lUsername" destination="PgY-z0-Gwk" id="LyG-Lp-sk3"/>
                        <outlet property="tfPassword" destination="poM-BR-MPN" id="GFN-ty-tTG"/>
                        <segue destination="MJX-pW-Psa" kind="presentation" identifier="segue_update_to_captprepare" modalPresentationStyle="fullScreen" id="ZpK-W6-5rf"/>
                        <segue destination="qT6-Vr-Qyn" kind="unwind" identifier="segue_exit_update_to_checkin" unwindAction="segue_exit_to_checkin:" id="43e-4z-C0E"/>
                        <segue destination="qT6-Vr-Qyn" kind="unwind" identifier="segue_exit_update_to_loading" unwindAction="segue_exit_to_loading:" id="rbw-BM-iuY"/>
                    </connections>
                </viewController>
                <placeholder placeholderIdentifier="IBFirstResponder" id="pxG-hO-SDG" userLabel="First Responder" customClass="UIResponder" sceneMemberID="firstResponder"/>
                <exit id="qT6-Vr-Qyn" userLabel="Exit" sceneMemberID="exit"/>
            </objects>
            <point key="canvasLocation" x="-1017" y="890"/>
        </scene>
        <!--Remove Controller-->
        <scene sceneID="umV-65-7eV">
            <objects>
                <viewController id="WqZ-we-ODc" customClass="RemoveController" customModule="TIME" customModuleProvider="target" sceneMemberID="viewController">
                    <view key="view" contentMode="scaleToFill" id="kjs-aa-xis">
                        <rect key="frame" x="0.0" y="0.0" width="414" height="896"/>
                        <autoresizingMask key="autoresizingMask" widthSizable="YES" heightSizable="YES"/>
                        <subviews>
                            <imageView opaque="NO" clipsSubviews="YES" userInteractionEnabled="NO" contentMode="scaleAspectFill" horizontalHuggingPriority="251" verticalHuggingPriority="251" image="bg" translatesAutoresizingMaskIntoConstraints="NO" id="Qhu-rA-pfP">
                                <rect key="frame" x="0.0" y="0.0" width="414" height="896"/>
                            </imageView>
                            <imageView clipsSubviews="YES" userInteractionEnabled="NO" contentMode="scaleAspectFit" horizontalHuggingPriority="251" verticalHuggingPriority="251" translatesAutoresizingMaskIntoConstraints="NO" id="0TI-N7-djZ">
                                <rect key="frame" x="20" y="64" width="374" height="453.5"/>
                            </imageView>
                            <view contentMode="scaleToFill" translatesAutoresizingMaskIntoConstraints="NO" id="17Q-4B-LyH">
                                <rect key="frame" x="20" y="527.5" width="374" height="294.5"/>
                                <subviews>
                                    <view contentMode="scaleToFill" translatesAutoresizingMaskIntoConstraints="NO" id="tva-aZ-ICF" userLabel="vRemoveStep1">
                                        <rect key="frame" x="0.0" y="0.0" width="374" height="260"/>
                                        <subviews>
                                            <label opaque="NO" userInteractionEnabled="NO" contentMode="left" horizontalHuggingPriority="251" verticalHuggingPriority="251" textAlignment="center" lineBreakMode="tailTruncation" numberOfLines="2" baselineAdjustment="alignBaselines" adjustsFontSizeToFit="NO" translatesAutoresizingMaskIntoConstraints="NO" id="XI2-su-Wt8">
                                                <rect key="frame" x="16" y="16" width="342" height="48.5"/>
                                                <string key="text">ลบบัญชีผู้ใช้งานของคุณ
กรุณาล็อกอิน</string>
                                                <fontDescription key="fontDescription" name="THSarabunPSK-Bold" family="TH SarabunPSK" pointSize="22"/>
                                                <color key="textColor" white="0.0" alpha="1" colorSpace="custom" customColorSpace="genericGamma22GrayColorSpace"/>
                                                <nil key="highlightedColor"/>
                                            </label>
                                            <label opaque="NO" userInteractionEnabled="NO" contentMode="left" horizontalHuggingPriority="251" verticalHuggingPriority="251" text="ชื่อบัญชีพนักงาน:" lineBreakMode="tailTruncation" baselineAdjustment="alignBaselines" adjustsFontSizeToFit="NO" translatesAutoresizingMaskIntoConstraints="NO" id="3LF-XO-eAE">
                                                <rect key="frame" x="16" y="72.5" width="342" height="21"/>
                                                <constraints>
                                                    <constraint firstAttribute="height" constant="21" id="qHY-Od-bis"/>
                                                </constraints>
                                                <fontDescription key="fontDescription" name="THSarabunPSK" family="TH SarabunPSK" pointSize="22"/>
                                                <color key="textColor" white="0.0" alpha="1" colorSpace="custom" customColorSpace="genericGamma22GrayColorSpace"/>
                                                <nil key="highlightedColor"/>
                                            </label>
                                            <label opaque="NO" userInteractionEnabled="NO" contentMode="left" horizontalHuggingPriority="251" verticalHuggingPriority="251" text="" textAlignment="center" lineBreakMode="tailTruncation" baselineAdjustment="alignBaselines" adjustsFontSizeToFit="NO" translatesAutoresizingMaskIntoConstraints="NO" id="Szp-9L-u9C">
                                                <rect key="frame" x="16" y="97.5" width="342" height="34"/>
                                                <constraints>
                                                    <constraint firstAttribute="height" constant="34" id="rB6-uB-not"/>
                                                </constraints>
                                                <fontDescription key="fontDescription" name="THSarabunPSK-Bold" family="TH SarabunPSK" pointSize="22"/>
                                                <color key="textColor" white="0.0" alpha="1" colorSpace="custom" customColorSpace="genericGamma22GrayColorSpace"/>
                                                <nil key="highlightedColor"/>
                                            </label>
                                            <label opaque="NO" userInteractionEnabled="NO" contentMode="left" horizontalHuggingPriority="251" verticalHuggingPriority="251" text="รหัสผ่าน:" lineBreakMode="tailTruncation" baselineAdjustment="alignBaselines" adjustsFontSizeToFit="NO" translatesAutoresizingMaskIntoConstraints="NO" id="6jY-OF-OLx">
                                                <rect key="frame" x="16" y="135.5" width="342" height="21"/>
                                                <constraints>
                                                    <constraint firstAttribute="height" constant="21" id="5Ic-4u-PVs"/>
                                                </constraints>
                                                <fontDescription key="fontDescription" name="THSarabunPSK" family="TH SarabunPSK" pointSize="22"/>
                                                <color key="textColor" white="0.0" alpha="1" colorSpace="custom" customColorSpace="genericGamma22GrayColorSpace"/>
                                                <nil key="highlightedColor"/>
                                            </label>
                                            <textField opaque="NO" contentMode="scaleToFill" contentHorizontalAlignment="left" contentVerticalAlignment="center" borderStyle="roundedRect" textAlignment="natural" minimumFontSize="17" translatesAutoresizingMaskIntoConstraints="NO" id="o58-97-Qhq">
                                                <rect key="frame" x="16" y="160.5" width="342" height="34"/>
                                                <constraints>
                                                    <constraint firstAttribute="height" constant="34" id="PCl-if-BrH"/>
                                                </constraints>
                                                <color key="textColor" white="0.0" alpha="1" colorSpace="custom" customColorSpace="genericGamma22GrayColorSpace"/>
                                                <fontDescription key="fontDescription" type="system" pointSize="14"/>
                                                <textInputTraits key="textInputTraits" autocorrectionType="no" spellCheckingType="no" secureTextEntry="YES" smartDashesType="no" smartInsertDeleteType="no" smartQuotesType="no" textContentType="password"/>
                                            </textField>
                                        </subviews>
                                        <color key="backgroundColor" white="1" alpha="1" colorSpace="custom" customColorSpace="genericGamma22GrayColorSpace"/>
                                        <constraints>
                                            <constraint firstItem="6jY-OF-OLx" firstAttribute="top" secondItem="Szp-9L-u9C" secondAttribute="bottom" constant="4" id="1eW-3x-1jH"/>
                                            <constraint firstAttribute="trailing" secondItem="XI2-su-Wt8" secondAttribute="trailing" constant="16" id="2cs-65-h2v"/>
                                            <constraint firstItem="XI2-su-Wt8" firstAttribute="leading" secondItem="tva-aZ-ICF" secondAttribute="leading" constant="16" id="5Vp-HL-qWH"/>
                                            <constraint firstItem="3LF-XO-eAE" firstAttribute="leading" secondItem="tva-aZ-ICF" secondAttribute="leading" constant="16" id="K9P-Wa-pq6"/>
                                            <constraint firstAttribute="trailing" secondItem="3LF-XO-eAE" secondAttribute="trailing" constant="16" id="RKK-eX-aEs"/>
                                            <constraint firstItem="Szp-9L-u9C" firstAttribute="leading" secondItem="tva-aZ-ICF" secondAttribute="leading" constant="16" id="YZa-n6-eDP"/>
                                            <constraint firstAttribute="trailing" secondItem="6jY-OF-OLx" secondAttribute="trailing" constant="16" id="chO-yx-ekU"/>
                                            <constraint firstAttribute="height" constant="260" id="gIv-fd-DGw"/>
                                            <constraint firstItem="6jY-OF-OLx" firstAttribute="leading" secondItem="tva-aZ-ICF" secondAttribute="leading" constant="16" id="ggh-38-t9D"/>
                                            <constraint firstItem="o58-97-Qhq" firstAttribute="top" secondItem="6jY-OF-OLx" secondAttribute="bottom" constant="4" id="hyj-x1-jRJ"/>
                                            <constraint firstItem="Szp-9L-u9C" firstAttribute="top" secondItem="3LF-XO-eAE" secondAttribute="bottom" constant="4" id="kqY-O5-DTi"/>
                                            <constraint firstAttribute="trailing" secondItem="Szp-9L-u9C" secondAttribute="trailing" constant="16" id="vGD-sK-nco"/>
                                            <constraint firstItem="o58-97-Qhq" firstAttribute="leading" secondItem="tva-aZ-ICF" secondAttribute="leading" constant="16" id="wIP-sf-hdM"/>
                                            <constraint firstItem="XI2-su-Wt8" firstAttribute="top" secondItem="tva-aZ-ICF" secondAttribute="top" constant="16" id="wPN-re-hji"/>
                                            <constraint firstItem="3LF-XO-eAE" firstAttribute="top" secondItem="XI2-su-Wt8" secondAttribute="bottom" constant="8" id="xbk-9y-DWk"/>
                                            <constraint firstAttribute="trailing" secondItem="o58-97-Qhq" secondAttribute="trailing" constant="16" id="xxp-4u-JWJ"/>
                                        </constraints>
                                        <userDefinedRuntimeAttributes>
                                            <userDefinedRuntimeAttribute type="number" keyPath="layer.cornerRadius">
                                                <integer key="value" value="12"/>
                                            </userDefinedRuntimeAttribute>
                                        </userDefinedRuntimeAttributes>
                                    </view>
                                    <view hidden="YES" contentMode="scaleToFill" translatesAutoresizingMaskIntoConstraints="NO" id="lHp-Qk-xJX" userLabel="vRemoveStep2">
                                        <rect key="frame" x="0.0" y="0.0" width="374" height="260"/>
                                        <subviews>
                                            <label opaque="NO" userInteractionEnabled="NO" contentMode="left" horizontalHuggingPriority="251" verticalHuggingPriority="251" textAlignment="center" lineBreakMode="tailTruncation" numberOfLines="2" baselineAdjustment="alignBaselines" adjustsFontSizeToFit="NO" translatesAutoresizingMaskIntoConstraints="NO" id="J3E-Iq-Oh1">
                                                <rect key="frame" x="16" y="16" width="342" height="48.5"/>
                                                <string key="text">กดปุ่ม ลบ
เพื่อหยุดการใช้งานบัญชีของคุณ</string>
                                                <fontDescription key="fontDescription" name="THSarabunPSK-Bold" family="TH SarabunPSK" pointSize="22"/>
                                                <color key="textColor" white="0.0" alpha="1" colorSpace="custom" customColorSpace="genericGamma22GrayColorSpace"/>
                                                <nil key="highlightedColor"/>
                                            </label>
                                            <label opaque="NO" userInteractionEnabled="NO" contentMode="left" horizontalHuggingPriority="251" verticalHuggingPriority="251" text="ลบบัญชีพนักงาน" textAlignment="center" lineBreakMode="tailTruncation" baselineAdjustment="alignBaselines" adjustsFontSizeToFit="NO" translatesAutoresizingMaskIntoConstraints="NO" id="8oH-SL-5zQ">
                                                <rect key="frame" x="16" y="114.5" width="342" height="21"/>
                                                <constraints>
                                                    <constraint firstAttribute="height" constant="21" id="U7a-u9-VYz"/>
                                                </constraints>
                                                <fontDescription key="fontDescription" name="THSarabunPSK" family="TH SarabunPSK" pointSize="22"/>
                                                <color key="textColor" white="0.0" alpha="1" colorSpace="custom" customColorSpace="genericGamma22GrayColorSpace"/>
                                                <nil key="highlightedColor"/>
                                            </label>
                                            <label opaque="NO" userInteractionEnabled="NO" contentMode="left" horizontalHuggingPriority="251" verticalHuggingPriority="251" text="" textAlignment="center" lineBreakMode="tailTruncation" baselineAdjustment="alignBaselines" adjustsFontSizeToFit="NO" translatesAutoresizingMaskIntoConstraints="NO" id="9g4-LC-2cP">
                                                <rect key="frame" x="16" y="139.5" width="342" height="34"/>
                                                <constraints>
                                                    <constraint firstAttribute="height" constant="34" id="3Fa-z9-7eV"/>
                                                </constraints>
                                                <fontDescription key="fontDescription" name="THSarabunPSK-Bold" family="TH SarabunPSK" pointSize="28"/>
                                                <color key="textColor" systemColor="systemRedColor" red="1" green="0.23137254900000001" blue="0.18823529410000001" alpha="1" colorSpace="custom" customColorSpace="sRGB"/>
                                                <nil key="highlightedColor"/>
                                            </label>
                                        </subviews>
                                        <color key="backgroundColor" white="1" alpha="1" colorSpace="custom" customColorSpace="genericGamma22GrayColorSpace"/>
                                        <constraints>
                                            <constraint firstAttribute="height" constant="260" id="CZV-gJ-dH3"/>
                                            <constraint firstItem="9g4-LC-2cP" firstAttribute="top" secondItem="8oH-SL-5zQ" secondAttribute="bottom" constant="4" id="Fis-cW-jhW"/>
                                            <constraint firstItem="8oH-SL-5zQ" firstAttribute="leading" secondItem="lHp-Qk-xJX" secondAttribute="leading" constant="16" id="GAd-Jc-d6Q"/>
                                            <constraint firstAttribute="trailing" secondItem="J3E-Iq-Oh1" secondAttribute="trailing" constant="16" id="LYX-Vr-Qqg"/>
                                            <constraint firstItem="J3E-Iq-Oh1" firstAttribute="top" secondItem="lHp-Qk-xJX" secondAttribute="top" constant="16" id="Nt9-T5-pO3"/>
                                            <constraint firstItem="J3E-Iq-Oh1" firstAttribute="leading" secondItem="lHp-Qk-xJX" secondAttribute="leading" constant="16" id="Qwv-Q5-BVF"/>
                                            <constraint firstItem="9g4-LC-2cP" firstAttribute="leading" secondItem="lHp-Qk-xJX" secondAttribute="leading" constant="16" id="Ra4-1k-vtO"/>
                                            <constraint firstAttribute="trailing" secondItem="8oH-SL-5zQ" secondAttribute="trailing" constant="16" id="gxd-Md-Ap1"/>
                                            <constraint firstItem="8oH-SL-5zQ" firstAttribute="top" secondItem="J3E-Iq-Oh1" secondAttribute="bottom" constant="50" id="khb-Yj-bGf"/>
                                            <constraint firstAttribute="trailing" secondItem="9g4-LC-2cP" secondAttribute="trailing" constant="16" id="sPq-Pt-dav"/>
                                        </constraints>
                                        <userDefinedRuntimeAttributes>
                                            <userDefinedRuntimeAttribute type="number" keyPath="layer.cornerRadius">
                                                <integer key="value" value="12"/>
                                            </userDefinedRuntimeAttribute>
                                        </userDefinedRuntimeAttributes>
                                    </view>
                                    <view contentMode="scaleToFill" translatesAutoresizingMaskIntoConstraints="NO" id="iS9-Pa-0qV">
                                        <rect key="frame" x="107" y="225" width="160" height="69.5"/>
                                        <subviews>
                                            <imageView clipsSubviews="YES" userInteractionEnabled="NO" contentMode="scaleAspectFit" horizontalHuggingPriority="251" verticalHuggingPriority="251" image="b_main_btn_normal" highlightedImage="b_main_btn_pressed" translatesAutoresizingMaskIntoConstraints="NO" id="Vef-v7-4LR">
                                                <rect key="frame" x="0.0" y="0.0" width="160" height="69.5"/>
                                            </imageView>
                                            <label opaque="NO" userInteractionEnabled="NO" contentMode="left" horizontalHuggingPriority="251" verticalHuggingPriority="251" text="LOGIN" textAlignment="center" lineBreakMode="tailTruncation" baselineAdjustment="alignBaselines" adjustsFontSizeToFit="NO" translatesAutoresizingMaskIntoConstraints="NO" id="ZpB-3P-GzO">
                                                <rect key="frame" x="8" y="24" width="144" height="21"/>
                                                <constraints>
                                                    <constraint firstAttribute="height" constant="21" id="kiF-5U-OEj"/>
                                                </constraints>
                                                <fontDescription key="fontDescription" name="THSarabunPSK-Bold" family="TH SarabunPSK" pointSize="24"/>
                                                <color key="textColor" white="0.0" alpha="1" colorSpace="custom" customColorSpace="genericGamma22GrayColorSpace"/>
                                                <nil key="highlightedColor"/>
                                            </label>
                                            <button opaque="NO" contentMode="scaleToFill" contentHorizontalAlignment="center" contentVerticalAlignment="center" buttonType="roundedRect" lineBreakMode="middleTruncation" translatesAutoresizingMaskIntoConstraints="NO" id="qQu-22-LGx">
                                                <rect key="frame" x="0.0" y="0.0" width="160" height="69.5"/>
                                                <connections>
                                                    <action selector="bRemoveClicked:" destination="WqZ-we-ODc" eventType="touchUpInside" id="Tdq-A2-dQu"/>
                                                </connections>
                                            </button>
                                        </subviews>
                                        <color key="backgroundColor" white="0.0" alpha="0.0" colorSpace="custom" customColorSpace="genericGamma22GrayColorSpace"/>
                                        <constraints>
                                            <constraint firstItem="qQu-22-LGx" firstAttribute="top" secondItem="iS9-Pa-0qV" secondAttribute="top" id="4nS-VP-CdA"/>
                                            <constraint firstItem="ZpB-3P-GzO" firstAttribute="leading" secondItem="iS9-Pa-0qV" secondAttribute="leading" constant="8" id="Fgh-gU-JFU"/>
                                            <constraint firstAttribute="bottom" secondItem="Vef-v7-4LR" secondAttribute="bottom" id="SQB-Bg-e5S"/>
                                            <constraint firstItem="ZpB-3P-GzO" firstAttribute="centerY" secondItem="iS9-Pa-0qV" secondAttribute="centerY" id="cMv-NH-W0P"/>
                                            <constraint firstItem="qQu-22-LGx" firstAttribute="leading" secondItem="iS9-Pa-0qV" secondAttribute="leading" id="fZR-K6-c0G"/>
                                            <constraint firstAttribute="width" secondItem="iS9-Pa-0qV" secondAttribute="height" multiplier="200:87" id="kmJ-ZP-ho2"/>
                                            <constraint firstItem="Vef-v7-4LR" firstAttribute="leading" secondItem="iS9-Pa-0qV" secondAttribute="leading" id="mWp-q2-NrS"/>
                                            <constraint firstAttribute="width" constant="160" id="npQ-ql-j1M"/>
                                            <constraint firstItem="Vef-v7-4LR" firstAttribute="top" secondItem="iS9-Pa-0qV" secondAttribute="top" id="qTu-8w-iy2"/>
                                            <constraint firstAttribute="trailing" secondItem="qQu-22-LGx" secondAttribute="trailing" id="qjq-35-hrw"/>
                                            <constraint firstAttribute="trailing" secondItem="Vef-v7-4LR" secondAttribute="trailing" id="tdg-6h-fct"/>
                                            <constraint firstAttribute="bottom" secondItem="qQu-22-LGx" secondAttribute="bottom" id="wrb-PH-YQu"/>
                                            <constraint firstAttribute="trailing" secondItem="ZpB-3P-GzO" secondAttribute="trailing" constant="8" id="zBp-DL-ukM"/>
                                        </constraints>
                                    </view>
                                </subviews>
                                <color key="backgroundColor" white="0.0" alpha="0.0" colorSpace="custom" customColorSpace="genericGamma22GrayColorSpace"/>
                                <constraints>
                                    <constraint firstAttribute="trailing" secondItem="lHp-Qk-xJX" secondAttribute="trailing" id="7lk-aw-DnP"/>
                                    <constraint firstItem="tva-aZ-ICF" firstAttribute="leading" secondItem="17Q-4B-LyH" secondAttribute="leading" id="C5q-WS-iMf"/>
                                    <constraint firstItem="iS9-Pa-0qV" firstAttribute="top" secondItem="tva-aZ-ICF" secondAttribute="bottom" constant="-35" id="LqP-Ef-EQB"/>
                                    <constraint firstItem="lHp-Qk-xJX" firstAttribute="top" secondItem="17Q-4B-LyH" secondAttribute="top" id="O5n-hg-Wn7"/>
                                    <constraint firstItem="iS9-Pa-0qV" firstAttribute="centerX" secondItem="17Q-4B-LyH" secondAttribute="centerX" id="Slc-O7-5dR"/>
                                    <constraint firstItem="lHp-Qk-xJX" firstAttribute="leading" secondItem="17Q-4B-LyH" secondAttribute="leading" id="VIP-FV-ZMs"/>
                                    <constraint firstItem="tva-aZ-ICF" firstAttribute="top" secondItem="17Q-4B-LyH" secondAttribute="top" id="WnU-yZ-wVz"/>
                                    <constraint firstItem="iS9-Pa-0qV" firstAttribute="top" secondItem="lHp-Qk-xJX" secondAttribute="bottom" constant="-35" id="hmk-DR-PX4"/>
                                    <constraint firstAttribute="bottom" secondItem="iS9-Pa-0qV" secondAttribute="bottom" id="kqo-uy-OxB"/>
                                    <constraint firstAttribute="trailing" secondItem="tva-aZ-ICF" secondAttribute="trailing" id="oHV-h2-gIC"/>
                                </constraints>
                            </view>
                            <button opaque="NO" contentMode="scaleToFill" contentHorizontalAlignment="center" contentVerticalAlignment="center" lineBreakMode="middleTruncation" translatesAutoresizingMaskIntoConstraints="NO" id="ffN-X4-TCO">
                                <rect key="frame" x="363" y="52" width="35" height="35"/>
                                <constraints>
                                    <constraint firstAttribute="width" constant="35" id="9HA-vM-zeE"/>
                                    <constraint firstAttribute="height" constant="35" id="dMx-p4-bFo"/>
                                </constraints>
                                <state key="normal" image="b_close"/>
                                <connections>
                                    <action selector="bCloseClicked:" destination="WqZ-we-ODc" eventType="touchUpInside" id="cYt-YU-8aD"/>
                                </connections>
                            </button>
                        </subviews>
                        <color key="backgroundColor" systemColor="systemBackgroundColor" cocoaTouchSystemColor="whiteColor"/>
                        <constraints>
                            <constraint firstItem="0TI-N7-djZ" firstAttribute="leading" secondItem="0Xo-Hv-cPa" secondAttribute="leading" constant="20" id="1LO-ha-0rf"/>
                            <constraint firstItem="0Xo-Hv-cPa" firstAttribute="trailing" secondItem="17Q-4B-LyH" secondAttribute="trailing" constant="20" id="77S-Bx-8xo"/>
                            <constraint firstItem="0Xo-Hv-cPa" firstAttribute="bottom" secondItem="17Q-4B-LyH" secondAttribute="bottom" constant="40" id="7qI-hB-rrg"/>
                            <constraint firstItem="Qhu-rA-pfP" firstAttribute="trailing" secondItem="kjs-aa-xis" secondAttribute="trailing" id="Cud-7t-rj0"/>
                            <constraint firstItem="Qhu-rA-pfP" firstAttribute="top" secondItem="kjs-aa-xis" secondAttribute="top" id="HmW-wT-iTa"/>
                            <constraint firstItem="0TI-N7-djZ" firstAttribute="top" secondItem="0Xo-Hv-cPa" secondAttribute="top" constant="20" id="L6y-iB-lGP"/>
                            <constraint firstAttribute="bottom" secondItem="Qhu-rA-pfP" secondAttribute="bottom" id="Oci-Go-fYN"/>
                            <constraint firstItem="17Q-4B-LyH" firstAttribute="leading" secondItem="0Xo-Hv-cPa" secondAttribute="leading" constant="20" id="Rfl-eE-DOp"/>
                            <constraint firstItem="0Xo-Hv-cPa" firstAttribute="trailing" secondItem="0TI-N7-djZ" secondAttribute="trailing" constant="20" id="bTA-9C-SUD"/>
                            <constraint firstItem="ffN-X4-TCO" firstAttribute="top" secondItem="0Xo-Hv-cPa" secondAttribute="top" constant="8" id="nqR-vh-jMh"/>
                            <constraint firstItem="Qhu-rA-pfP" firstAttribute="leading" secondItem="kjs-aa-xis" secondAttribute="leading" id="pEF-j9-dsr"/>
                            <constraint firstItem="0Xo-Hv-cPa" firstAttribute="trailing" secondItem="ffN-X4-TCO" secondAttribute="trailing" constant="16" id="twv-jN-UEG"/>
                            <constraint firstItem="17Q-4B-LyH" firstAttribute="top" secondItem="0TI-N7-djZ" secondAttribute="bottom" constant="10" id="u2J-IJ-o3h"/>
                        </constraints>
                        <viewLayoutGuide key="safeArea" id="0Xo-Hv-cPa"/>
                    </view>
                    <connections>
                        <outlet property="bRemove" destination="ZpB-3P-GzO" id="re1-AL-Ffy"/>
                        <outlet property="ivLogo" destination="0TI-N7-djZ" id="ZHR-Xh-L1C"/>
                        <outlet property="lUsername" destination="Szp-9L-u9C" id="y9d-sB-U0L"/>
                        <outlet property="lUsernameDisplay" destination="9g4-LC-2cP" id="MsT-40-l7F"/>
                        <outlet property="tfPassword" destination="o58-97-Qhq" id="hsg-f7-2j0"/>
                        <outlet property="vStep1" destination="tva-aZ-ICF" id="AVx-e6-Owd"/>
                        <outlet property="vStep2" destination="lHp-Qk-xJX" id="wXU-T3-MsJ"/>
                        <segue destination="gwF-PD-Bjm" kind="unwind" identifier="segue_exit_remove_to_checkin" unwindAction="segue_exit_to_checkin:" id="mKJ-Uu-dzk"/>
                        <segue destination="j1s-vj-U9D" kind="presentation" identifier="segue_remove_to_register1" modalPresentationStyle="fullScreen" id="ktz-do-T99"/>
                        <segue destination="gwF-PD-Bjm" kind="unwind" identifier="segue_exit_remove_to_loading" unwindAction="segue_exit_to_loading:" id="h5K-qB-GhX"/>
                        <segue destination="OPe-Re-7Lu" kind="presentation" identifier="segue_remove_to_agreement" modalPresentationStyle="fullScreen" id="DfG-4J-d7z"/>
                    </connections>
                </viewController>
                <placeholder placeholderIdentifier="IBFirstResponder" id="DXH-9M-nlX" userLabel="First Responder" customClass="UIResponder" sceneMemberID="firstResponder"/>
                <exit id="gwF-PD-Bjm" userLabel="Exit" sceneMemberID="exit"/>
            </objects>
            <point key="canvasLocation" x="1351" y="934"/>
        </scene>
    </scenes>
    <resources>
        <image name="b_checkin_btn_normal" width="300" height="303"/>
        <image name="b_checkin_btn_pressed" width="300" height="303"/>
        <image name="b_close" width="120" height="120"/>
        <image name="b_main_btn_normal" width="200" height="87"/>
        <image name="b_main_btn_pressed" width="200" height="87"/>
        <image name="bg" width="1242" height="2678"/>
        <image name="bgAgreement" width="900" height="1574"/>
        <image name="i_papd_logo" width="2241" height="1183"/>
    </resources>
    <inferredMetricsTieBreakers>
        <segue reference="vYw-Hv-had"/>
        <segue reference="LPZ-Mz-5cW"/>
        <segue reference="ZpK-W6-5rf"/>
        <segue reference="ktz-do-T99"/>
    </inferredMetricsTieBreakers>
</document>
