# Supplementary material for: Usable comprehensive-factor authentication for a secure time attendance system
Source: PeerJ Comput Sci. 2021 Aug 16;7:e678. doi: 10.7717/peerj-cs.678 (PMC8384039; doi:10.7717/peerj-cs.678)
Supplement: Supplemental Information 1 [file peerj-cs-07-678-s001.zip › TIME/TIME/Info.plist]

<?xml version="1.0" encoding="UTF-8"?>
<!DOCTYPE plist PUBLIC "-//Apple//DTD PLIST 1.0//EN" "http://www.apple.com/DTDs/PropertyList-1.0.dtd">
<plist version="1.0">
<dict>
	<key>CFBundleDevelopmentRegion</key>
	<string>$(DEVELOPMENT_LANGUAGE)</string>
	<key>CFBundleExecutable</key>
	<string>$(EXECUTABLE_NAME)</string>
	<key>CFBundleIconName</key>
	<string>AppIcon</string>
	<key>CFBundleIdentifier</key>
	<string>$(PRODUCT_BUNDLE_IDENTIFIER)</string>
	<key>CFBundleInfoDictionaryVersion</key>
	<string>6.0</string>
	<key>CFBundleName</key>
	<string>$(PRODUCT_NAME)</string>
	<key>CFBundlePackageType</key>
	<string>$(PRODUCT_BUNDLE_PACKAGE_TYPE)</string>
	<key>CFBundleShortVersionString</key>
	<string>1.0</string>
	<key>CFBundleVersion</key>
	<string>$(CURRENT_PROJECT_VERSION)</string>
	<key>LSRequiresIPhoneOS</key>
	<true/>
	<key>NSAppTransportSecurity</key>
	<dict>
		<key>NSAllowsArbitraryLoads</key>
		<true/>
	</dict>
	<key>NSAppleMusicUsageDescription</key>
	<string>TIME required to let you select your media library</string>
	<key>NSCameraUsageDescription</key>
	<string>TIME requires to let you take photo to checkin</string>
	<key>NSLocationAlwaysAndWhenInUseUsageDescription</key>
	<string>TIME requires your location to confirm your position and your working place</string>
	<key>NSLocationAlwaysUsageDescription</key>
	<string>TIME requires your location to confirm your position and your working place</string>
	<key>NSLocationUsageDescription</key>
	<string>TIME requires your location to confirm your position and your working place</string>
	<key>NSLocationWhenInUseUsageDescription</key>
	<string>TIME requires your location to confirm your position and your working place</string>
	<key>NSPhotoLibraryUsageDescription</key>
	<string>TIME requires to let you select your photo library</string>
	<key>UIAppFonts</key>
	<array>
		<string>THSarabun.ttf</string>
		<string>THSarabun Bold.ttf</string>
	</array>
	<key>UILaunchStoryboardName</key>
	<string>LaunchScreen</string>
	<key>UIMainStoryboardFile</key>
	<string>Main</string>
	<key>UIRequiredDeviceCapabilities</key>
	<array>
		<string>armv7</string>
	</array>
	<key>UIStatusBarStyle</key>
	<string>UIStatusBarStyleDefault</string>
	<key>UISupportedInterfaceOrientations</key>
	<array>
		<string>UIInterfaceOrientationPortrait</string>
	</array>
	<key>UISupportedInterfaceOrientations~ipad</key>
	<array>
		<string>UIInterfaceOrientationPortrait</string>
		<string>UIInterfaceOrientationPortraitUpsideDown</string>
		<string>UIInterfaceOrientationLandscapeLeft</string>
		<string>UIInterfaceOrientationLandscapeRight</string>
	</array>
</dict>
</plist>
