# Supplementary material for: Usable comprehensive-factor authentication for a secure time attendance system
Source: PeerJ Comput Sci. 2021 Aug 16;7:e678. doi: 10.7717/peerj-cs.678 (PMC8384039; doi:10.7717/peerj-cs.678)
Supplement: Supplemental Information 1 [file peerj-cs-07-678-s001.zip › TIME/Pods/DropDown/DropDown/resources/DropDownCell.xib]

<?xml version="1.0" encoding="UTF-8" standalone="no"?>
<document type="com.apple.InterfaceBuilder3.CocoaTouch.XIB" version="3.0" toolsVersion="10117" systemVersion="15F34" targetRuntime="iOS.CocoaTouch" propertyAccessControl="none" useAutolayout="YES" useTraitCollections="YES">
    <dependencies>
        <deployment identifier="iOS"/>
        <plugIn identifier="com.apple.InterfaceBuilder.IBCocoaTouchPlugin" version="10085"/>
    </dependencies>
    <objects>
        <placeholder placeholderIdentifier="IBFilesOwner" id="-1" userLabel="File's Owner"/>
        <placeholder placeholderIdentifier="IBFirstResponder" id="-2" customClass="UIResponder"/>
        <view contentMode="scaleToFill" id="iN0-l3-epB" customClass="DropDownCell" customModule="DropDown" customModuleProvider="target">
            <rect key="frame" x="0.0" y="0.0" width="320" height="44"/>
            <autoresizingMask key="autoresizingMask" widthSizable="YES" heightSizable="YES"/>
            <subviews>
                <label opaque="NO" userInteractionEnabled="NO" contentMode="left" horizontalHuggingPriority="251" verticalHuggingPriority="251" text="Label" lineBreakMode="tailTruncation" baselineAdjustment="alignBaselines" adjustsFontSizeToFit="NO" translatesAutoresizingMaskIntoConstraints="NO" id="dhL-pA-i6q">
                    <rect key="frame" x="8" y="8" width="304" height="28"/>
                    <fontDescription key="fontDescription" type="system" pointSize="17"/>
                    <color key="textColor" red="0.0" green="0.0" blue="0.0" alpha="1" colorSpace="calibratedRGB"/>
                    <nil key="highlightedColor"/>
                </label>
            </subviews>
            <color key="backgroundColor" white="0.0" alpha="0.0" colorSpace="calibratedWhite"/>
            <constraints>
                <constraint firstAttribute="trailing" secondItem="dhL-pA-i6q" secondAttribute="trailing" constant="8" id="Phk-No-PFh"/>
                <constraint firstItem="dhL-pA-i6q" firstAttribute="leading" secondItem="iN0-l3-epB" secondAttribute="leading" constant="8" id="QIg-6Z-lbJ"/>
                <constraint firstItem="dhL-pA-i6q" firstAttribute="top" secondItem="iN0-l3-epB" secondAttribute="top" constant="8" id="qo1-5r-HsS"/>
                <constraint firstAttribute="bottom" secondItem="dhL-pA-i6q" secondAttribute="bottom" constant="8" id="wRT-h8-gtn"/>
            </constraints>
            <nil key="simulatedStatusBarMetrics"/>
            <freeformSimulatedSizeMetrics key="simulatedDestinationMetrics"/>
            <connections>
                <outlet property="optionLabel" destination="dhL-pA-i6q" id="1GT-db-EaA"/>
            </connections>
        </view>
    </objects>
</document>
