# Supplementary material for: Usable comprehensive-factor authentication for a secure time attendance system
Source: PeerJ Comput Sci. 2021 Aug 16;7:e678. doi: 10.7717/peerj-cs.678 (PMC8384039; doi:10.7717/peerj-cs.678)
Supplement: Supplemental Information 1 [file peerj-cs-07-678-s001.zip › TIME/Pods/DropDown/DropDown/helpers/DPDUIView+Extension.swift]

//
//  UIView+Constraints.swift
//  DropDown
//
//  Created by Kevin Hirsch on 28/07/15.
//  Copyright (c) 2015 Kevin Hirsch. All rights reserved.
//

import UIKit

//MARK: - Constraints

internal extension UIView {
	
	func addConstraints(format: String, options: NSLayoutConstraint.FormatOptions = [], metrics: [String: AnyObject]? = nil, views: [String: UIView]) {
		addConstraints(NSLayoutConstraint.constraints(withVisualFormat: format, options: options, metrics: metrics, views: views))
	}
	
	func addUniversalConstraints(format: String, options: NSLayoutConstraint.FormatOptions = [], metrics: [String: AnyObject]? = nil, views: [String: UIView]) {
		addConstraints(format: "H:\(format)", options: options, metrics: metrics, views: views)
		addConstraints(format: "V:\(format)", options: options, metrics: metrics, views: views)
	}
	
}


//MARK: - Bounds

internal extension UIView {
	
	var windowFrame: CGRect? {
		return superview?.convert(frame, to: nil)
	}
	
}

internal extension UIWindow {
	
	static func visibleWindow() -> UIWindow? {
		var currentWindow = UIApplication.shared.keyWindow
		
		if currentWindow == nil {
			let frontToBackWindows = Array(UIApplication.shared.windows.reversed()) 
			
			for window in frontToBackWindows {
				if window.windowLevel == UIWindow.Level.normal {
					currentWindow = window
					break
				}
			}
		}
		
		return currentWindow
	}
	
}
