# Supplementary material for: Usable comprehensive-factor authentication for a secure time attendance system
Source: PeerJ Comput Sci. 2021 Aug 16;7:e678. doi: 10.7717/peerj-cs.678 (PMC8384039; doi:10.7717/peerj-cs.678)
Supplement: Supplemental Information 1 [file peerj-cs-07-678-s001.zip › TIME/Pods/DropDown/DropDown/src/DropDown+Appearance.swift]

//
//  DropDown+Appearance.swift
//  DropDown
//
//  Created by Kevin Hirsch on 13/06/16.
//  Copyright © 2016 Kevin Hirsch. All rights reserved.
//

import UIKit

extension DropDown {

	public class func setupDefaultAppearance() {
		let appearance = DropDown.appearance()

		appearance.cellHeight = DPDConstant.UI.RowHeight
		appearance.backgroundColor = DPDConstant.UI.BackgroundColor
		appearance.selectionBackgroundColor = DPDConstant.UI.SelectionBackgroundColor
		appearance.separatorColor = DPDConstant.UI.SeparatorColor
		appearance.cornerRadius = DPDConstant.UI.CornerRadius
		appearance.shadowColor = DPDConstant.UI.Shadow.Color
		appearance.shadowOffset = DPDConstant.UI.Shadow.Offset
		appearance.shadowOpacity = DPDConstant.UI.Shadow.Opacity
		appearance.shadowRadius = DPDConstant.UI.Shadow.Radius
		appearance.animationduration = DPDConstant.Animation.Duration
		appearance.textColor = DPDConstant.UI.TextColor
        appearance.selectedTextColor = DPDConstant.UI.SelectedTextColor
		appearance.textFont = DPDConstant.UI.TextFont
	}

}
