# Supplementary material for: Usable comprehensive-factor authentication for a secure time attendance system
Source: PeerJ Comput Sci. 2021 Aug 16;7:e678. doi: 10.7717/peerj-cs.678 (PMC8384039; doi:10.7717/peerj-cs.678)
Supplement: Supplemental Information 1 [file peerj-cs-07-678-s001.zip › TIME/Pods/Pods.xcodeproj/project.pbxproj]

// !$*UTF8*$!
{
	archiveVersion = 1;
	classes = {
	};
	objectVersion = 51;
	objects = {

/* Begin PBXBuildFile section */
		0068BF90080C23809909008066A1DD79 /* StreamEncryptor.swift in Sources */ = {isa = PBXBuildFile; fileRef = 68F202109DF57652F7DEBB204698F1C7 /* StreamEncryptor.swift */; };
		02B5E365549F4162480CD7E75CB3AF3D /* HMAC+Foundation.swift in Sources */ = {isa = PBXBuildFile; fileRef = 5997F7E620F30CAB593190BBCDC6664E /* HMAC+Foundation.swift */; };
		02EFF6FFD97B623E6CC45F7D3DD974FD /* UIView+Haneke.swift in Sources */ = {isa = PBXBuildFile; fileRef = 6FA954CD7F0227940BDE71396E7FEE4D /* UIView+Haneke.swift */; };
		03D088DC89A6B8EEC8DD07D06C8B1600 /* UICountingLabel.h in Headers */ = {isa = PBXBuildFile; fileRef = 916E2976E013E912C1363D1EAD2F5DA4 /* UICountingLabel.h */; settings = {ATTRIBUTES = (Public, ); }; };
		0440293549775DBB963A0078BD14C51B /* Operators.swift in Sources */ = {isa = PBXBuildFile; fileRef = A976041594A4B65D0BA9B73F2376DC31 /* Operators.swift */; };
		0A20F7600F2CBD181C0CE7714C555D35 /* BlockModeOptions.swift in Sources */ = {isa = PBXBuildFile; fileRef = 3C5C91B3111A69BE46C010BD3EBFF646 /* BlockModeOptions.swift */; };
		0FE7D6D2CC67793AC3384BE0FEFE811E /* SwiftyRSA.h in Headers */ = {isa = PBXBuildFile; fileRef = B4CCD740A63A8DFCA26C239DDBDB96DF /* SwiftyRSA.h */; settings = {ATTRIBUTES = (Public, ); }; };
		134486B6BD8BC8CB01BE4BEA631AD6E7 /* AES.swift in Sources */ = {isa = PBXBuildFile; fileRef = DAC8243FA1DABE559D29806EE1CEC4AF /* AES.swift */; };
		166AC008523399557EF2ED9F633BF442 /* DiskCache.swift in Sources */ = {isa = PBXBuildFile; fileRef = A0FC3BCD05FACABD7CF002B8ACC1B2AA /* DiskCache.swift */; };
		17835FF4D241C465C1E8DE77787D0429 /* BlockDecryptor.swift in Sources */ = {isa = PBXBuildFile; fileRef = 53F2C57113272C15F19E6092B6B501FE /* BlockDecryptor.swift */; };
		19269335A63E0BFDE92AFDE674075EC0 /* BatchedCollection.swift in Sources */ = {isa = PBXBuildFile; fileRef = C1905B5EA0CFE524FFD1EDE17E75A341 /* BatchedCollection.swift */; };
		195FF86560484675FE8F5FC5F5C59A8E /* CFB.swift in Sources */ = {isa = PBXBuildFile; fileRef = 7FAA74D2D76ED87E1D6B03DD343FA271 /* CFB.swift */; };
		198214AA91167324D306F6533DDBCD43 /* UIKit.framework in Frameworks */ = {isa = PBXBuildFile; fileRef = 09AAC7F76CC23CB321F5353A74BEFA79 /* UIKit.framework */; };
		1AA57098FFA5AC350D708AC3C1A2F27E /* Toast-Swift-umbrella.h in Headers */ = {isa = PBXBuildFile; fileRef = B9477D9B0ACC0C563B32C99965264809 /* Toast-Swift-umbrella.h */; settings = {ATTRIBUTES = (Public, ); }; };
		1B5BD8B9EE1FEB07FC8899F5BA0C1618 /* SHA1.swift in Sources */ = {isa = PBXBuildFile; fileRef = A9B01C7713CAE1AD130FBE8D2E941F07 /* SHA1.swift */; };
		1BE5EAA00995267E61FBA6224BEE42C6 /* SecureBytes.swift in Sources */ = {isa = PBXBuildFile; fileRef = E97A21143D95F4545F266B10F8F98394 /* SecureBytes.swift */; };
		1CDCF88BE4670411E9F858DFE837834E /* Rabbit+Foundation.swift in Sources */ = {isa = PBXBuildFile; fileRef = 97CEFAF872C059E65C3FFFD11C401C74 /* Rabbit+Foundation.swift */; };
		1D0931BE693EF445D8E8DF61B846323E /* UIImage+Haneke.swift in Sources */ = {isa = PBXBuildFile; fileRef = 317E93FFE686FDC54DA51675CA0DBC9D /* UIImage+Haneke.swift */; };
		1D1CD171DA55F06A1DC247B79B6C28F4 /* NSFileManager+Haneke.swift in Sources */ = {isa = PBXBuildFile; fileRef = 477EB253F3E449082B12CD3EFDEA5FF4 /* NSFileManager+Haneke.swift */; };
		1D378182A5AD9B137D35131C873B2C58 /* UIImageViewAlignedSwift-umbrella.h in Headers */ = {isa = PBXBuildFile; fileRef = 5346B2139BD78354980B10E654E4996C /* UIImageViewAlignedSwift-umbrella.h */; settings = {ATTRIBUTES = (Public, ); }; };
		1EC17966FABF1336390912768294B94F /* EncryptedMessage.swift in Sources */ = {isa = PBXBuildFile; fileRef = 055F8DF6EF6AD725C2FCDE5972EBD033 /* EncryptedMessage.swift */; };
		2065AB574009FFA99EEA5B161412DAD0 /* HanekeSwift-umbrella.h in Headers */ = {isa = PBXBuildFile; fileRef = 3BAEA708B4FAEEA61CBA36C44F945CAC /* HanekeSwift-umbrella.h */; settings = {ATTRIBUTES = (Public, ); }; };
		21F1E576DE8B5033C19D021F0D80B091 /* CBCMAC.swift in Sources */ = {isa = PBXBuildFile; fileRef = 384A3E14D24D2C3DBF001B141FD43970 /* CBCMAC.swift */; };
		22AB2DFAF50A999E0A4F1B39D86BBD22 /* Array+Extension.swift in Sources */ = {isa = PBXBuildFile; fileRef = 5E8B4E218AAE58BCF0821D9891DF3A6E /* Array+Extension.swift */; };
		22EC2C8142D2B4960894088975100D79 /* Poly1305.swift in Sources */ = {isa = PBXBuildFile; fileRef = 4EC8443E8DA53BE4F5A4353711BAAF68 /* Poly1305.swift */; };
		23C455ADAC0D3819A08EC74BC0ECD871 /* UICountingLabel-umbrella.h in Headers */ = {isa = PBXBuildFile; fileRef = 354361AC6C6EA6ADE8D0F6E664634EBD /* UICountingLabel-umbrella.h */; settings = {ATTRIBUTES = (Public, ); }; };
		260BB75F47D141D5B50F72178A48A30F /* Format.swift in Sources */ = {isa = PBXBuildFile; fileRef = C87EA69C15713C0A23D2E005C3792555 /* Format.swift */; };
		2874862B09EEBC34F6AB817103B85052 /* Array+Foundation.swift in Sources */ = {isa = PBXBuildFile; fileRef = 0DCCBB9F42961C89E9391D946DBF373D /* Array+Foundation.swift */; };
		291D9E51FDA0F15E13E866DBC00545D1 /* PublicKey.swift in Sources */ = {isa = PBXBuildFile; fileRef = 4F1C03E30033320F3F6E63FCDA0EF1BE /* PublicKey.swift */; };
		2C5066E14CA9FF8724477CFD098C222F /* Updatable.swift in Sources */ = {isa = PBXBuildFile; fileRef = A6D5DD42E6E0BF46CC6D9FC5499EC084 /* Updatable.swift */; };
		2D62709AF766B6A8A70C169653D7F28B /* UIImageViewAlignedSwift-dummy.m in Sources */ = {isa = PBXBuildFile; fileRef = C8CB05D12CD8F804CF95CDA3175AE919 /* UIImageViewAlignedSwift-dummy.m */; };
		2FE16B70F8392BDA183CB08960506734 /* SwiftyRSAError.swift in Sources */ = {isa = PBXBuildFile; fileRef = 538C92C5E3E3C86AECBA390239A594AB /* SwiftyRSAError.swift */; };
		3557D99DA3C00B49C5159F4EA3FC25A0 /* PBKDF1.swift in Sources */ = {isa = PBXBuildFile; fileRef = 89B6F0747E76BE17DFACAF88DA1917F0 /* PBKDF1.swift */; };
		3890EA0DE583A67DBEA12AEC6740F34C /* String+Extension.swift in Sources */ = {isa = PBXBuildFile; fileRef = D282779FA4AAF87C7ED57D9C643BE339 /* String+Extension.swift */; };
		398F640F2930B3286B86BFCA5095D638 /* DropDownCell.swift in Sources */ = {isa = PBXBuildFile; fileRef = 4C090379D011CC694F93666F3DEA78FB /* DropDownCell.swift */; };
		3A1BCA8F91CE1757E9C753BA258C8F59 /* Foundation.framework in Frameworks */ = {isa = PBXBuildFile; fileRef = 872B5086551F50A0AF41FA1F4A724CE3 /* Foundation.framework */; };
		3D235577A7DBC182DF678F058438588E /* CompactMap.swift in Sources */ = {isa = PBXBuildFile; fileRef = 414139C77A42F3AD3B62C67444382B69 /* CompactMap.swift */; };
		3F570DCF459FBCAEF7BEBEB1E7A776FC /* AEADChaCha20Poly1305.swift in Sources */ = {isa = PBXBuildFile; fileRef = 5AA5B4923199B9059132354E4E2BC131 /* AEADChaCha20Poly1305.swift */; };
		426CB5F3990136F77B89F8132A69A57B /* AES+Foundation.swift in Sources */ = {isa = PBXBuildFile; fileRef = 21A1B43BEB8DDB5426DA4B31077F253F /* AES+Foundation.swift */; };
		446CF4080AFFFC1CF908CDF2C28050AA /* ECB.swift in Sources */ = {isa = PBXBuildFile; fileRef = 588E58BB683D8D504824617154B51A94 /* ECB.swift */; };
		45A7E8A125BFDD8855B6A97952F84687 /* Foundation.framework in Frameworks */ = {isa = PBXBuildFile; fileRef = 872B5086551F50A0AF41FA1F4A724CE3 /* Foundation.framework */; };
		4861FFD208A7F52AD99F96B1D3C13674 /* SearchTextField.swift in Sources */ = {isa = PBXBuildFile; fileRef = 9A06F70B89715E01A0893C8362087428 /* SearchTextField.swift */; };
		499FBD5082731CF755456EFEADD25E77 /* PKCS7.swift in Sources */ = {isa = PBXBuildFile; fileRef = 74ADA3F1CD4A40B7DC0DE25CBACA34F4 /* PKCS7.swift */; };
		4CA6EF9138450561F2A07CEAAFACDF59 /* UIButton+Haneke.swift in Sources */ = {isa = PBXBuildFile; fileRef = 9A97EF0D3413C526D9870A40195CE201 /* UIButton+Haneke.swift */; };
		4CCD24359DD37900ACB361F60B0F25A7 /* DiskFetcher.swift in Sources */ = {isa = PBXBuildFile; fileRef = 3DD29340DD9BA984CE134B8572206264 /* DiskFetcher.swift */; };
		4E160510582C878C8F959BFE44E2CBBA /* UInt128.swift in Sources */ = {isa = PBXBuildFile; fileRef = BD2CCB31791EFC6692191C5DEB09684F /* UInt128.swift */; };
		4FEA6D1F9EEA07B41A1C126F1FC80F0D /* HanekeSwift-dummy.m in Sources */ = {isa = PBXBuildFile; fileRef = D35DC0BF2A27BFE6336DB04E0DD7B91D /* HanekeSwift-dummy.m */; };
		5063AFEA6F95B4E9B1B510A6C8FCC0CD /* Padding.swift in Sources */ = {isa = PBXBuildFile; fileRef = 8874D8EB0FCFAE7FD82B3A652AF79A15 /* Padding.swift */; };
		5116EBD93010C89B453E12EFC531FAB9 /* Cache.swift in Sources */ = {isa = PBXBuildFile; fileRef = E11D15A6AD3D4A502926381378C0B7E4 /* Cache.swift */; };
		5B4177C12FDD30671382AE42CDAE7F40 /* GCM.swift in Sources */ = {isa = PBXBuildFile; fileRef = 5D52BE46E56B29956006B4043DAF550D /* GCM.swift */; };
		5C05CFC5CA8A54B4E747EF5F1A38AAC4 /* String+Haneke.swift in Sources */ = {isa = PBXBuildFile; fileRef = 81DDFE168DA3CD338A2EFA66D3CD1DBA /* String+Haneke.swift */; };
		5C2A31FE6FADDF5A5A80ACF358E36CE1 /* SwiftyRSA-dummy.m in Sources */ = {isa = PBXBuildFile; fileRef = 143149B2ED72BCC26C4DD68006CB45FD /* SwiftyRSA-dummy.m */; };
		5DEB4F97DF5C7819C628EBFB94959C02 /* Utils+Foundation.swift in Sources */ = {isa = PBXBuildFile; fileRef = CF43D7DD798035DFB765D048FF7BEEFB /* Utils+Foundation.swift */; };
		5E6003C3094EE3A383CE7CCD9D66E936 /* DropDown-dummy.m in Sources */ = {isa = PBXBuildFile; fileRef = 9E6DD80A37DE870207A5E37EAFA8F50C /* DropDown-dummy.m */; };
		5FEF6D0892BA1D87EC7D221553D52142 /* Cryptor.swift in Sources */ = {isa = PBXBuildFile; fileRef = EFE55DF7D30B561B96717E1215BBBF1F /* Cryptor.swift */; };
		60B6E0692ACBDECA26C0068EFCEE0E93 /* SwiftyRSA-umbrella.h in Headers */ = {isa = PBXBuildFile; fileRef = 10B60369DA7CB47C201E5291A3129D4D /* SwiftyRSA-umbrella.h */; settings = {ATTRIBUTES = (Public, ); }; };
		60F4AC85F5E28083994B23018B109AC3 /* Toast.swift in Sources */ = {isa = PBXBuildFile; fileRef = 1B3AF6780FD86F1A265AAC3B89C5A73F /* Toast.swift */; };
		618D9C6E8BFF0C7AAD509E9279488585 /* Foundation.framework in Frameworks */ = {isa = PBXBuildFile; fileRef = 872B5086551F50A0AF41FA1F4A724CE3 /* Foundation.framework */; };
		63636DDE65C85AA0DD322CBA313C425B /* Asn1Parser.swift in Sources */ = {isa = PBXBuildFile; fileRef = 9EAC858B3798B3599E4CDD05E21348A6 /* Asn1Parser.swift */; };
		639C6438CD01AE7A36FE1E551F2E7A8F /* CryptoSwift-umbrella.h in Headers */ = {isa = PBXBuildFile; fileRef = C2F023C06CC52A4B2CB4397F725C4628 /* CryptoSwift-umbrella.h */; settings = {ATTRIBUTES = (Public, ); }; };
		63EBAD9BE60FD2F8197693D307475616 /* SwiftyRSA+ObjC.swift in Sources */ = {isa = PBXBuildFile; fileRef = 7B2D0B50068E7EFB059506658AFFBD46 /* SwiftyRSA+ObjC.swift */; };
		67F814B6954D01AB755A4C47D5BB319D /* Security.framework in Frameworks */ = {isa = PBXBuildFile; fileRef = 722534F6411E8B9BCE893BDE5D2467BB /* Security.framework */; };
		69C34C04A25673AB73FCAD34D8280BD3 /* HKDF.swift in Sources */ = {isa = PBXBuildFile; fileRef = B0759217820197CD7F9D5227A1EE1851 /* HKDF.swift */; };
		6B7886697D4D2A10DEE00EC558F954B1 /* SearchTextField-umbrella.h in Headers */ = {isa = PBXBuildFile; fileRef = C6A3C2F705942245F919D30A761BDCA3 /* SearchTextField-umbrella.h */; settings = {ATTRIBUTES = (Public, ); }; };
		71AAF6BC36C80642DF197F558CCC22D7 /* Collection+Extension.swift in Sources */ = {isa = PBXBuildFile; fileRef = A96C0EB08CF6B56B8C8CDABD6453FE09 /* Collection+Extension.swift */; };
		71E126AAE68C72EF78166243414E9561 /* ChaCha20+Foundation.swift in Sources */ = {isa = PBXBuildFile; fileRef = 0446C33E00E9ED75DD2DEE11E68C3090 /* ChaCha20+Foundation.swift */; };
		7680236039DC1B626553A9F9502088D4 /* Scrypt.swift in Sources */ = {isa = PBXBuildFile; fileRef = F2D73AAFC4750B44C38824F056CF7B29 /* Scrypt.swift */; };
		792D41DFFF28DDE6D32F3B7B12854530 /* PrivateKey.swift in Sources */ = {isa = PBXBuildFile; fileRef = 85A53F16599F84356D736601535D955F /* PrivateKey.swift */; };
		7A1B8C98FFA2BDC6778011EAB34B7E73 /* BlockEncryptor.swift in Sources */ = {isa = PBXBuildFile; fileRef = 561280039079191ECE2F6BF0D99B92D4 /* BlockEncryptor.swift */; };
		7A4268D1B543C2B556AA0A3FE9845520 /* Bit.swift in Sources */ = {isa = PBXBuildFile; fileRef = 9FA77EB45FC5D0FDC52444435A2C6E73 /* Bit.swift */; };
		7EC93D12A2ED4CEF0C6FD951E58C9B81 /* DropDown.swift in Sources */ = {isa = PBXBuildFile; fileRef = 7245BCB9244B3F2CA79C4EF4873D5186 /* DropDown.swift */; };
		81808C502CDCF5B0AE3F2666F5C746B8 /* NSURLResponse+Haneke.swift in Sources */ = {isa = PBXBuildFile; fileRef = 85B5DE67A67FC90BFD95CA70C85982E8 /* NSURLResponse+Haneke.swift */; };
		83B3574BD18CF4CE0329B551C175AE70 /* QuartzCore.framework in Frameworks */ = {isa = PBXBuildFile; fileRef = 9DB9746E72887DE8BC9170241F14AF06 /* QuartzCore.framework */; };
		8426355194776A65FB64D73F669E6947 /* UIImageView+Haneke.swift in Sources */ = {isa = PBXBuildFile; fileRef = 7FE28E20DAD0143119E0EEEA3B3B9042 /* UIImageView+Haneke.swift */; };
		84958098EB1B18C92C18D4FBFA9EF313 /* Data+Extension.swift in Sources */ = {isa = PBXBuildFile; fileRef = 497B289C9A77C425DB0E5F46502A519F /* Data+Extension.swift */; };
		867EFABFEF820143F2EFBAD64F053C8F /* Fetcher.swift in Sources */ = {isa = PBXBuildFile; fileRef = 82E88C0CDD618BFD4FB39B0755CF1E65 /* Fetcher.swift */; };
		8879006A07FC84B8C9AFFD2226E9280B /* CGSize+Swift.swift in Sources */ = {isa = PBXBuildFile; fileRef = D166A259A38FA6F0E8EB4106B5CCB829 /* CGSize+Swift.swift */; };
		88C5AA364BF406E5AACE6C3818337D8D /* UInt32+Extension.swift in Sources */ = {isa = PBXBuildFile; fileRef = 4AAA64B7C2CD54FF4D6E5D5EF01618F0 /* UInt32+Extension.swift */; };
		89A8E1750B4330870251B84439C00699 /* DigestType.swift in Sources */ = {isa = PBXBuildFile; fileRef = FC49A202CEFE9E2E5D35D0A4640BABD7 /* DigestType.swift */; };
		8B86A9C02652DEDA7F0FFA487591CA93 /* UIImageViewAligned.swift in Sources */ = {isa = PBXBuildFile; fileRef = 6947B3F0055275EB69A92B2F777C225A /* UIImageViewAligned.swift */; };
		8E8DB0413F47528F1A30410B067B9C28 /* Foundation.framework in Frameworks */ = {isa = PBXBuildFile; fileRef = 872B5086551F50A0AF41FA1F4A724CE3 /* Foundation.framework */; };
		95079EB747ABB814F7A8F93BA55412E0 /* BlockMode.swift in Sources */ = {isa = PBXBuildFile; fileRef = AEEEEB059EA84034CA632338D4A7EBA0 /* BlockMode.swift */; };
		9518195DB69E904D77247E0A55A0043C /* DropDown-umbrella.h in Headers */ = {isa = PBXBuildFile; fileRef = ECD466B01033284DF0291B9AFF62AA36 /* DropDown-umbrella.h */; settings = {ATTRIBUTES = (Public, ); }; };
		95C27D152531F01BE47196C5A3F54148 /* CTR.swift in Sources */ = {isa = PBXBuildFile; fileRef = 77D817DC6C77F2022453677BB2BB3FE9 /* CTR.swift */; };
		96AFFEC22E897E6CF734BE3DC859ED30 /* Authenticator.swift in Sources */ = {isa = PBXBuildFile; fileRef = CE8928A4FED1F1814C3BEFEB862B04A5 /* Authenticator.swift */; };
		97C85D7A6661541F6CFD7826FB1C31B9 /* DPDKeyboardListener.swift in Sources */ = {isa = PBXBuildFile; fileRef = FFAB79E8A5CD501159ABF5DF310CA596 /* DPDKeyboardListener.swift */; };
		99DDC72B827E2F2BF20EA3DE88BCC1F4 /* Toast-Swift-dummy.m in Sources */ = {isa = PBXBuildFile; fileRef = FD49A7A5222334CB128EDE3F4C155382 /* Toast-Swift-dummy.m */; };
		9A484B652E0F86BBBE376145B070DCEE /* Key.swift in Sources */ = {isa = PBXBuildFile; fileRef = BD86C599198EF33FFD6EEE71EC4C117F /* Key.swift */; };
		9B0AA82E134956BE03574A64FFD91D91 /* DPDUIView+Extension.swift in Sources */ = {isa = PBXBuildFile; fileRef = 39AFFF156DA2CE028D8D0123D6F53749 /* DPDUIView+Extension.swift */; };
		9CDA8F7F0F696E109AD05E4585B41DB9 /* NSData+SHA.m in Sources */ = {isa = PBXBuildFile; fileRef = 02BCC3BCB27E204B3A3D340EC1748590 /* NSData+SHA.m */; };
		9E71A2990556D506CCE616358A936D43 /* Int+Extension.swift in Sources */ = {isa = PBXBuildFile; fileRef = 5E1B4D666A46B4E80E3592FA16248BA7 /* Int+Extension.swift */; };
		9E80422A1179F22191391DA66B3ABDC7 /* SwiftyRSA.swift in Sources */ = {isa = PBXBuildFile; fileRef = 8DDF1216CE80B22931BA68C8F85FE0F5 /* SwiftyRSA.swift */; };
		A6A567EF3B058DFB38D380A71B0A39FA /* DPDConstants.swift in Sources */ = {isa = PBXBuildFile; fileRef = AEF19ABA1E1A75DFBC99D41E656EF241 /* DPDConstants.swift */; };
		A8417C92B1F7779AEA07127761205664 /* String+FoundationExtension.swift in Sources */ = {isa = PBXBuildFile; fileRef = AD3818EBEA66225131E2DA01A34F6818 /* String+FoundationExtension.swift */; };
		A84634E59A543FFB8EA2CFC277D81E44 /* Checksum.swift in Sources */ = {isa = PBXBuildFile; fileRef = E27DFF2B893ED950F384108F47D50B3E /* Checksum.swift */; };
		A8E9A002773AF697065F1B56321C5890 /* Generics.swift in Sources */ = {isa = PBXBuildFile; fileRef = 37D9D859F9AA3CEC556164D55619DAA8 /* Generics.swift */; };
		AA10575E31CAD738A857CE9AB6F9CE87 /* HMAC.swift in Sources */ = {isa = PBXBuildFile; fileRef = D831141D98C7D04880AEDD2CED4C9E0F /* HMAC.swift */; };
		AB7EAB1048CA313DBAEDF029E909A2A3 /* BlockCipher.swift in Sources */ = {isa = PBXBuildFile; fileRef = 5736604C4FBF4ADBEEE5447B83AB6A95 /* BlockCipher.swift */; };
		ABAE383030EFFF97B7B5DD710FC3CA0E /* CMAC.swift in Sources */ = {isa = PBXBuildFile; fileRef = 56B091156C50B07A51382F95FD380733 /* CMAC.swift */; };
		B1F23FA089026B8AA1E14569C711F730 /* NSHTTPURLResponse+Haneke.swift in Sources */ = {isa = PBXBuildFile; fileRef = 85ECE35EA5820165C201865C862EE93D /* NSHTTPURLResponse+Haneke.swift */; };
		B2AC43CEE1E7B0AAAF5B0547AE8674B1 /* AES.Cryptors.swift in Sources */ = {isa = PBXBuildFile; fileRef = 9A3FC9CB7EF58CD9BC34826AEFFBC88A /* AES.Cryptors.swift */; };
		B30A235C3F683683E15D1396C1602EDA /* ISO78164Padding.swift in Sources */ = {isa = PBXBuildFile; fileRef = 0F613B348E9C3D64D03D72EE3E6527E8 /* ISO78164Padding.swift */; };
		B3A0CD7D1E85D71DF4A097CD028265DB /* Pods-TIME-dummy.m in Sources */ = {isa = PBXBuildFile; fileRef = 5B2D3348D4D171569DF702B20964209E /* Pods-TIME-dummy.m */; };
		B3DA56510EC5333EAA5B3F7B79441AB1 /* Haneke.swift in Sources */ = {isa = PBXBuildFile; fileRef = F35F693C855D7B269FD53A20244C3955 /* Haneke.swift */; };
		B5D0A8719148D958EAB75B595639792C /* DropDown+Appearance.swift in Sources */ = {isa = PBXBuildFile; fileRef = F3EE2777B47B56EC8D9A3C65F6225914 /* DropDown+Appearance.swift */; };
		B6F7E690D73AD157A8BD67457D06FEE5 /* CryptoSwift-dummy.m in Sources */ = {isa = PBXBuildFile; fileRef = 22EF164F71F829F58236170594FD6DD4 /* CryptoSwift-dummy.m */; };
		B7D6FFE596BDEFA2EAB68EB10320AF95 /* OFB.swift in Sources */ = {isa = PBXBuildFile; fileRef = D7679E41476302C5A9F265E5DC46C00F /* OFB.swift */; };
		B8D341F6E3AD4CADCC5F00C02F7B033D /* PBKDF2.swift in Sources */ = {isa = PBXBuildFile; fileRef = 3DB9271ADDABF486D18E1B1DEE2C3C28 /* PBKDF2.swift */; };
		BC8B594310B8A521A55ABD7393F8D452 /* SHA3.swift in Sources */ = {isa = PBXBuildFile; fileRef = A8F5990621DBC14F22F7CA85D724A42B /* SHA3.swift */; };
		BDBF038E79A9800D18299C93A7BB5780 /* UInt8+Extension.swift in Sources */ = {isa = PBXBuildFile; fileRef = AF07109FAF08C5F90BB7A01CA1730738 /* UInt8+Extension.swift */; };
		BE89FABA862BF0A081838D0FD3ED351C /* NetworkFetcher.swift in Sources */ = {isa = PBXBuildFile; fileRef = 66382DB9C2598B23616EE01BF9C6E3E1 /* NetworkFetcher.swift */; };
		BF4BD8C49C310528F1161E58568DEED9 /* CBC.swift in Sources */ = {isa = PBXBuildFile; fileRef = 8F4ADF47BB7E568D4B6692EB973A70DA /* CBC.swift */; };
		BFAD018EBC340C56CDB72C919904398D /* PKCS7Padding.swift in Sources */ = {isa = PBXBuildFile; fileRef = 44D282F92FC27AE174645EBFB299CA06 /* PKCS7Padding.swift */; };
		C0902CD12ACE0EC9E8FC53FB335A3133 /* Utils.swift in Sources */ = {isa = PBXBuildFile; fileRef = DB90182DE441AB6B6F8F85E13342DEAA /* Utils.swift */; };
		C0D09080ECAC5521FABC5F21083A02F6 /* UICountingLabel.m in Sources */ = {isa = PBXBuildFile; fileRef = 310C9B37988DF0587BF7F3BFAAD887DF /* UICountingLabel.m */; };
		C24BE16DCD49F7C5F836F7DFA482655C /* UICountingLabel-dummy.m in Sources */ = {isa = PBXBuildFile; fileRef = 3843FB85F786F3F3B6CAAE7CB98F167B /* UICountingLabel-dummy.m */; };
		C62B3D47FC04827F764E23D9A913D002 /* NoPadding.swift in Sources */ = {isa = PBXBuildFile; fileRef = 85B9B2D18A17258619E0F91999565690 /* NoPadding.swift */; };
		C6903FCE8F06A321FE6FD40CB3242C6A /* Signature.swift in Sources */ = {isa = PBXBuildFile; fileRef = F57FCA81492B345D1F9CFEEC5C34A5ED /* Signature.swift */; };
		C7AF8ACEAFDD2484C762D755053F9961 /* Foundation.framework in Frameworks */ = {isa = PBXBuildFile; fileRef = 872B5086551F50A0AF41FA1F4A724CE3 /* Foundation.framework */; };
		C99ED8C3C627F9B0FF54208B1BE18231 /* CCM.swift in Sources */ = {isa = PBXBuildFile; fileRef = 10C84B62EF768D05DBBD51791B5957A5 /* CCM.swift */; };
		CC8C0A30D95D6FFAB3F64B5576F992E1 /* Foundation.framework in Frameworks */ = {isa = PBXBuildFile; fileRef = 872B5086551F50A0AF41FA1F4A724CE3 /* Foundation.framework */; };
		CCBEE5B61191DF056F32FCDF0D535036 /* Message.swift in Sources */ = {isa = PBXBuildFile; fileRef = 741054B44CC22B94A1AFE47B076B2005 /* Message.swift */; };
		CE0675DF119B3CB07CD0CA8C5A854A27 /* Foundation.framework in Frameworks */ = {isa = PBXBuildFile; fileRef = 872B5086551F50A0AF41FA1F4A724CE3 /* Foundation.framework */; };
		CF581F8A9D103CF7461448F6CDEA06D7 /* UInt64+Extension.swift in Sources */ = {isa = PBXBuildFile; fileRef = 76FEED08BEF1B3433DBEF4B8DC421C2E /* UInt64+Extension.swift */; };
		CFD71AE55185F7AF32789A40A270DF00 /* Fetch.swift in Sources */ = {isa = PBXBuildFile; fileRef = 7AF5B9A8B35919EBF1E7987E87F81709 /* Fetch.swift */; };
		D09209F86B4BDF5FBF9D85ADE1DC2709 /* PKCS5.swift in Sources */ = {isa = PBXBuildFile; fileRef = C0D9A55FE9F12A8E42F813AE00E9ABB6 /* PKCS5.swift */; };
		D0C549F82A0912A428DD8A86560E6E8A /* MD5.swift in Sources */ = {isa = PBXBuildFile; fileRef = B3C6DD26B15C6EF57D27D52B1A623DD6 /* MD5.swift */; };
		D316EC4FC47D1870440BD311E01234AA /* Blowfish+Foundation.swift in Sources */ = {isa = PBXBuildFile; fileRef = 03642E6749EFE10AA9007B48A824C5D9 /* Blowfish+Foundation.swift */; };
		D32351161C03D8FF38B2A03012A2976B /* ClearMessage.swift in Sources */ = {isa = PBXBuildFile; fileRef = 208CBA72CD54FC6A83BAF30AB2FE2341 /* ClearMessage.swift */; };
		D406408AD3C429092C748C0056F57F4E /* AEAD.swift in Sources */ = {isa = PBXBuildFile; fileRef = 6555BD5D60BF2799D17AB86BFA3E5985 /* AEAD.swift */; };
		D57C989586BB2B34028DC64627CC27EE /* Digest.swift in Sources */ = {isa = PBXBuildFile; fileRef = 311CECE9DBCF8F558D9538E93A62E427 /* Digest.swift */; };
		D606400B4C6A364AC2805BDEEF646B5D /* Blowfish.swift in Sources */ = {isa = PBXBuildFile; fileRef = E38BC445C4B07E17FE0BD9E75CBBE57D /* Blowfish.swift */; };
		DC0EEDF00E090F57258E3E0118BB08C7 /* NSData+SHA.h in Headers */ = {isa = PBXBuildFile; fileRef = E924E1030D04D593178EA73BF15BD16B /* NSData+SHA.h */; settings = {ATTRIBUTES = (Public, ); }; };
		DD9DB9388BD94C7A4FC4386CE8807201 /* SearchTextField-dummy.m in Sources */ = {isa = PBXBuildFile; fileRef = CE5F3CAE0DA3C05B601CC9E3C45A4B11 /* SearchTextField-dummy.m */; };
		E0A48AE0F00C0B584BC61F9FB4983B96 /* Foundation.framework in Frameworks */ = {isa = PBXBuildFile; fileRef = 872B5086551F50A0AF41FA1F4A724CE3 /* Foundation.framework */; };
		E3EDE3FB8AB474789E2AB3AF0F5DD99D /* Cipher.swift in Sources */ = {isa = PBXBuildFile; fileRef = E0197056A171C930208A03946354BB12 /* Cipher.swift */; };
		E4C137C057994FA54C2E7014392B0DBE /* SHA2.swift in Sources */ = {isa = PBXBuildFile; fileRef = 2A968BFD2713F4F6A63BBDA09CDE8BD2 /* SHA2.swift */; };
		E535C00BCC5DD985CC13AF122CDF3AEA /* PCBC.swift in Sources */ = {isa = PBXBuildFile; fileRef = 4505522EF1BEB28D098A21B5B35C2C97 /* PCBC.swift */; };
		E5868D6ECEAA6F5B3FA2350EFDFF7263 /* Foundation.framework in Frameworks */ = {isa = PBXBuildFile; fileRef = 872B5086551F50A0AF41FA1F4A724CE3 /* Foundation.framework */; };
		E66242D7D498277B59DB9EC056928C40 /* ChaCha20.swift in Sources */ = {isa = PBXBuildFile; fileRef = 0C32862E2F90BFE8DABF309F8048E910 /* ChaCha20.swift */; };
		E87A2B11CF651C1281E8414AF7D8EB06 /* Log.swift in Sources */ = {isa = PBXBuildFile; fileRef = DAA506F07F16BEB8CFF16A31E988A0B9 /* Log.swift */; };
		E89D6507F6EF292A8DF23D781594BCF6 /* Pods-TIME-umbrella.h in Headers */ = {isa = PBXBuildFile; fileRef = 7929A7337183B4B3D1349795D31B4BEB /* Pods-TIME-umbrella.h */; settings = {ATTRIBUTES = (Public, ); }; };
		EA552EF2D3B6C544D38B2AF7E239FBEC /* CryptoSwiftMD5.swift in Sources */ = {isa = PBXBuildFile; fileRef = 6473F3C8B1C9B4E5ACA6D5CAB941CD7F /* CryptoSwiftMD5.swift */; };
		EB3D83C05EC7793D23A1192C11B9F631 /* DropDownCell.xib in Resources */ = {isa = PBXBuildFile; fileRef = E50EB430555201E872E1719A687AD3B6 /* DropDownCell.xib */; };
		EF4AFC1CFCF882CCB7EE32B58F3EEEC1 /* CipherModeWorker.swift in Sources */ = {isa = PBXBuildFile; fileRef = 163A0C406C3196919B47139E7310C24A /* CipherModeWorker.swift */; };
		F49906E74026C3BD08D0280BEA61F43E /* UInt16+Extension.swift in Sources */ = {isa = PBXBuildFile; fileRef = D53B855B5DB545093B2C69CE9866EC3B /* UInt16+Extension.swift */; };
		F595D6B1D5616609E4B12D48644AE1EE /* StreamDecryptor.swift in Sources */ = {isa = PBXBuildFile; fileRef = 85396750919018666A3835F913BB09A4 /* StreamDecryptor.swift */; };
		F5E837CFCBAE5B175CB6C8C007B8FD81 /* Data.swift in Sources */ = {isa = PBXBuildFile; fileRef = 7410B65F985DCD2CC702E9792B4C694F /* Data.swift */; };
		F83D19A13352C1E8B2E11E3855D3FA44 /* Rabbit.swift in Sources */ = {isa = PBXBuildFile; fileRef = 99F29818426853A0D5E105C8ED3679E6 /* Rabbit.swift */; };
		FE697479ADF655542BF30A62DC338F21 /* Cryptors.swift in Sources */ = {isa = PBXBuildFile; fileRef = E8B9ABB89E41870157EF7CDD6E00B3B5 /* Cryptors.swift */; };
		FE81AC65698C72CFB500120259BA8D6C /* ZeroPadding.swift in Sources */ = {isa = PBXBuildFile; fileRef = 4112402F95F5026E2113DE057CF42934 /* ZeroPadding.swift */; };
/* End PBXBuildFile section */

/* Begin PBXContainerItemProxy section */
		1C0A4A21857A3AF9441805239E77EC77 /* PBXContainerItemProxy */ = {
			isa = PBXContainerItemProxy;
			containerPortal = BFDFE7DC352907FC980B868725387E98 /* Project object */;
			proxyType = 1;
			remoteGlobalIDString = 90F4FA6777F28B26A4842A4875B97607;
			remoteInfo = DropDown;
		};
		3BBB36C4091D5B993F104DA2D87854FF /* PBXContainerItemProxy */ = {
			isa = PBXContainerItemProxy;
			containerPortal = BFDFE7DC352907FC980B868725387E98 /* Project object */;
			proxyType = 1;
			remoteGlobalIDString = 4B5B8083350D0E6334FAED3D21EF4677;
			remoteInfo = UICountingLabel;
		};
		67AB70F2DD4BAF984CED332F509D1358 /* PBXContainerItemProxy */ = {
			isa = PBXContainerItemProxy;
			containerPortal = BFDFE7DC352907FC980B868725387E98 /* Project object */;
			proxyType = 1;
			remoteGlobalIDString = 53F3EEABF133C4E6673A5F4986FE348B;
			remoteInfo = UIImageViewAlignedSwift;
		};
		8B7004046B9D52DC6FADEDF8ACFE2FF3 /* PBXContainerItemProxy */ = {
			isa = PBXContainerItemProxy;
			containerPortal = BFDFE7DC352907FC980B868725387E98 /* Project object */;
			proxyType = 1;
			remoteGlobalIDString = 36736A5141098678428A24DD7FB4B85A;
			remoteInfo = CryptoSwift;
		};
		90F49A3EF946CFB9880683E1EAA10377 /* PBXContainerItemProxy */ = {
			isa = PBXContainerItemProxy;
			containerPortal = BFDFE7DC352907FC980B868725387E98 /* Project object */;
			proxyType = 1;
			remoteGlobalIDString = 6D35C0EB1FCD627E1A823D34BB9DD77E;
			remoteInfo = SearchTextField;
		};
		A40807B97C4BE008AC75586DF98D6110 /* PBXContainerItemProxy */ = {
			isa = PBXContainerItemProxy;
			containerPortal = BFDFE7DC352907FC980B868725387E98 /* Project object */;
			proxyType = 1;
			remoteGlobalIDString = A6A9E2ACCB7D40C09FB3973F2B9AB591;
			remoteInfo = HanekeSwift;
		};
		DF919152A6AF49C2F57B18D5929CC16E /* PBXContainerItemProxy */ = {
			isa = PBXContainerItemProxy;
			containerPortal = BFDFE7DC352907FC980B868725387E98 /* Project object */;
			proxyType = 1;
			remoteGlobalIDString = 69A9094D825E23394788DC15D314DD2E;
			remoteInfo = "Toast-Swift";
		};
		E17EE83B0FD6FC0BACE3F5F8BC2F258B /* PBXContainerItemProxy */ = {
			isa = PBXContainerItemProxy;
			containerPortal = BFDFE7DC352907FC980B868725387E98 /* Project object */;
			proxyType = 1;
			remoteGlobalIDString = 2522EF415E044F4D9412AD2271B3CD51;
			remoteInfo = SwiftyRSA;
		};
/* End PBXContainerItemProxy section */

/* Begin PBXFileReference section */
		02BCC3BCB27E204B3A3D340EC1748590 /* NSData+SHA.m */ = {isa = PBXFileReference; includeInIndex = 1; lastKnownFileType = sourcecode.c.objc; name = "NSData+SHA.m"; path = "Source/NSData+SHA.m"; sourceTree = "<group>"; };
		03642E6749EFE10AA9007B48A824C5D9 /* Blowfish+Foundation.swift */ = {isa = PBXFileReference; includeInIndex = 1; lastKnownFileType = sourcecode.swift; name = "Blowfish+Foundation.swift"; path = "Sources/CryptoSwift/Foundation/Blowfish+Foundation.swift"; sourceTree = "<group>"; };
		0446C33E00E9ED75DD2DEE11E68C3090 /* ChaCha20+Foundation.swift */ = {isa = PBXFileReference; includeInIndex = 1; lastKnownFileType = sourcecode.swift; name = "ChaCha20+Foundation.swift"; path = "Sources/CryptoSwift/Foundation/ChaCha20+Foundation.swift"; sourceTree = "<group>"; };
		055F8DF6EF6AD725C2FCDE5972EBD033 /* EncryptedMessage.swift */ = {isa = PBXFileReference; includeInIndex = 1; lastKnownFileType = sourcecode.swift; name = EncryptedMessage.swift; path = Source/EncryptedMessage.swift; sourceTree = "<group>"; };
		09AAC7F76CC23CB321F5353A74BEFA79 /* UIKit.framework */ = {isa = PBXFileReference; lastKnownFileType = wrapper.framework; name = UIKit.framework; path = Platforms/iPhoneOS.platform/Developer/SDKs/iPhoneOS12.2.sdk/System/Library/Frameworks/UIKit.framework; sourceTree = DEVELOPER_DIR; };
		0C32862E2F90BFE8DABF309F8048E910 /* ChaCha20.swift */ = {isa = PBXFileReference; includeInIndex = 1; lastKnownFileType = sourcecode.swift; name = ChaCha20.swift; path = Sources/CryptoSwift/ChaCha20.swift; sourceTree = "<group>"; };
		0DCCBB9F42961C89E9391D946DBF373D /* Array+Foundation.swift */ = {isa = PBXFileReference; includeInIndex = 1; lastKnownFileType = sourcecode.swift; name = "Array+Foundation.swift"; path = "Sources/CryptoSwift/Foundation/Array+Foundation.swift"; sourceTree = "<group>"; };
		0F613B348E9C3D64D03D72EE3E6527E8 /* ISO78164Padding.swift */ = {isa = PBXFileReference; includeInIndex = 1; lastKnownFileType = sourcecode.swift; name = ISO78164Padding.swift; path = Sources/CryptoSwift/ISO78164Padding.swift; sourceTree = "<group>"; };
		10B60369DA7CB47C201E5291A3129D4D /* SwiftyRSA-umbrella.h */ = {isa = PBXFileReference; includeInIndex = 1; lastKnownFileType = sourcecode.c.h; path = "SwiftyRSA-umbrella.h"; sourceTree = "<group>"; };
		10C84B62EF768D05DBBD51791B5957A5 /* CCM.swift */ = {isa = PBXFileReference; includeInIndex = 1; lastKnownFileType = sourcecode.swift; name = CCM.swift; path = Sources/CryptoSwift/BlockMode/CCM.swift; sourceTree = "<group>"; };
		10CE9B2AD2B97595D3151C5CCEA2E0CE /* CryptoSwift-prefix.pch */ = {isa = PBXFileReference; includeInIndex = 1; lastKnownFileType = sourcecode.c.h; path = "CryptoSwift-prefix.pch"; sourceTree = "<group>"; };
		13058B60AA3303A933AC88D712CA9C1F /* Pods-TIME.release.xcconfig */ = {isa = PBXFileReference; includeInIndex = 1; lastKnownFileType = text.xcconfig; path = "Pods-TIME.release.xcconfig"; sourceTree = "<group>"; };
		143149B2ED72BCC26C4DD68006CB45FD /* SwiftyRSA-dummy.m */ = {isa = PBXFileReference; includeInIndex = 1; lastKnownFileType = sourcecode.c.objc; path = "SwiftyRSA-dummy.m"; sourceTree = "<group>"; };
		163A0C406C3196919B47139E7310C24A /* CipherModeWorker.swift */ = {isa = PBXFileReference; includeInIndex = 1; lastKnownFileType = sourcecode.swift; name = CipherModeWorker.swift; path = Sources/CryptoSwift/BlockMode/CipherModeWorker.swift; sourceTree = "<group>"; };
		16E7FB68D3AC4098AF69C1FDCEDE5D67 /* CryptoSwift.xcconfig */ = {isa = PBXFileReference; includeInIndex = 1; lastKnownFileType = text.xcconfig; path = CryptoSwift.xcconfig; sourceTree = "<group>"; };
		17BAFBCB9E8676EFCF67145864ADA50E /* SwiftyRSA-Info.plist */ = {isa = PBXFileReference; includeInIndex = 1; lastKnownFileType = text.plist.xml; path = "SwiftyRSA-Info.plist"; sourceTree = "<group>"; };
		1B3AF6780FD86F1A265AAC3B89C5A73F /* Toast.swift */ = {isa = PBXFileReference; includeInIndex = 1; lastKnownFileType = sourcecode.swift; name = Toast.swift; path = Toast/Toast.swift; sourceTree = "<group>"; };
		1BD5C4B312E0E107499FB73ECA77211F /* SwiftyRSA.modulemap */ = {isa = PBXFileReference; includeInIndex = 1; lastKnownFileType = sourcecode.module; path = SwiftyRSA.modulemap; sourceTree = "<group>"; };
		1CDDA9710316155423B9E8E3A343C472 /* CryptoSwift-Info.plist */ = {isa = PBXFileReference; includeInIndex = 1; lastKnownFileType = text.plist.xml; path = "CryptoSwift-Info.plist"; sourceTree = "<group>"; };
		1D29D7E055019D92C4F22DEDA2CB3E30 /* Toast_Swift.framework */ = {isa = PBXFileReference; explicitFileType = wrapper.framework; includeInIndex = 0; name = Toast_Swift.framework; path = "Toast-Swift.framework"; sourceTree = BUILT_PRODUCTS_DIR; };
		208CBA72CD54FC6A83BAF30AB2FE2341 /* ClearMessage.swift */ = {isa = PBXFileReference; includeInIndex = 1; lastKnownFileType = sourcecode.swift; name = ClearMessage.swift; path = Source/ClearMessage.swift; sourceTree = "<group>"; };
		21A1B43BEB8DDB5426DA4B31077F253F /* AES+Foundation.swift */ = {isa = PBXFileReference; includeInIndex = 1; lastKnownFileType = sourcecode.swift; name = "AES+Foundation.swift"; path = "Sources/CryptoSwift/Foundation/AES+Foundation.swift"; sourceTree = "<group>"; };
		22EF164F71F829F58236170594FD6DD4 /* CryptoSwift-dummy.m */ = {isa = PBXFileReference; includeInIndex = 1; lastKnownFileType = sourcecode.c.objc; path = "CryptoSwift-dummy.m"; sourceTree = "<group>"; };
		2A968BFD2713F4F6A63BBDA09CDE8BD2 /* SHA2.swift */ = {isa = PBXFileReference; includeInIndex = 1; lastKnownFileType = sourcecode.swift; name = SHA2.swift; path = Sources/CryptoSwift/SHA2.swift; sourceTree = "<group>"; };
		2AC781E8633F7F15C7BD7B2BFB02DECC /* Pods-TIME-frameworks.sh */ = {isa = PBXFileReference; includeInIndex = 1; lastKnownFileType = text.script.sh; path = "Pods-TIME-frameworks.sh"; sourceTree = "<group>"; };
		2E0AF0066A92BA3B70028D66C116BC76 /* HanekeSwift-prefix.pch */ = {isa = PBXFileReference; includeInIndex = 1; lastKnownFileType = sourcecode.c.h; path = "HanekeSwift-prefix.pch"; sourceTree = "<group>"; };
		310C9B37988DF0587BF7F3BFAAD887DF /* UICountingLabel.m */ = {isa = PBXFileReference; includeInIndex = 1; lastKnownFileType = sourcecode.c.objc; path = UICountingLabel.m; sourceTree = "<group>"; };
		311CECE9DBCF8F558D9538E93A62E427 /* Digest.swift */ = {isa = PBXFileReference; includeInIndex = 1; lastKnownFileType = sourcecode.swift; name = Digest.swift; path = Sources/CryptoSwift/Digest.swift; sourceTree = "<group>"; };
		317E93FFE686FDC54DA51675CA0DBC9D /* UIImage+Haneke.swift */ = {isa = PBXFileReference; includeInIndex = 1; lastKnownFileType = sourcecode.swift; name = "UIImage+Haneke.swift"; path = "Haneke/UIImage+Haneke.swift"; sourceTree = "<group>"; };
		354361AC6C6EA6ADE8D0F6E664634EBD /* UICountingLabel-umbrella.h */ = {isa = PBXFileReference; includeInIndex = 1; lastKnownFileType = sourcecode.c.h; path = "UICountingLabel-umbrella.h"; sourceTree = "<group>"; };
		36AC70882794678DF96E8EA7C9112869 /* Haneke.framework */ = {isa = PBXFileReference; explicitFileType = wrapper.framework; includeInIndex = 0; name = Haneke.framework; path = HanekeSwift.framework; sourceTree = BUILT_PRODUCTS_DIR; };
		37D9D859F9AA3CEC556164D55619DAA8 /* Generics.swift */ = {isa = PBXFileReference; includeInIndex = 1; lastKnownFileType = sourcecode.swift; name = Generics.swift; path = Sources/CryptoSwift/Generics.swift; sourceTree = "<group>"; };
		3843FB85F786F3F3B6CAAE7CB98F167B /* UICountingLabel-dummy.m */ = {isa = PBXFileReference; includeInIndex = 1; lastKnownFileType = sourcecode.c.objc; path = "UICountingLabel-dummy.m"; sourceTree = "<group>"; };
		384A3E14D24D2C3DBF001B141FD43970 /* CBCMAC.swift */ = {isa = PBXFileReference; includeInIndex = 1; lastKnownFileType = sourcecode.swift; name = CBCMAC.swift; path = Sources/CryptoSwift/CBCMAC.swift; sourceTree = "<group>"; };
		39AFFF156DA2CE028D8D0123D6F53749 /* DPDUIView+Extension.swift */ = {isa = PBXFileReference; includeInIndex = 1; lastKnownFileType = sourcecode.swift; name = "DPDUIView+Extension.swift"; path = "DropDown/helpers/DPDUIView+Extension.swift"; sourceTree = "<group>"; };
		3A7DC73A12E6212E44222FC12712E699 /* Toast-Swift-prefix.pch */ = {isa = PBXFileReference; includeInIndex = 1; lastKnownFileType = sourcecode.c.h; path = "Toast-Swift-prefix.pch"; sourceTree = "<group>"; };
		3BAEA708B4FAEEA61CBA36C44F945CAC /* HanekeSwift-umbrella.h */ = {isa = PBXFileReference; includeInIndex = 1; lastKnownFileType = sourcecode.c.h; path = "HanekeSwift-umbrella.h"; sourceTree = "<group>"; };
		3C5C91B3111A69BE46C010BD3EBFF646 /* BlockModeOptions.swift */ = {isa = PBXFileReference; includeInIndex = 1; lastKnownFileType = sourcecode.swift; name = BlockModeOptions.swift; path = Sources/CryptoSwift/BlockMode/BlockModeOptions.swift; sourceTree = "<group>"; };
		3DB9271ADDABF486D18E1B1DEE2C3C28 /* PBKDF2.swift */ = {isa = PBXFileReference; includeInIndex = 1; lastKnownFileType = sourcecode.swift; name = PBKDF2.swift; path = Sources/CryptoSwift/PKCS/PBKDF2.swift; sourceTree = "<group>"; };
		3DD29340DD9BA984CE134B8572206264 /* DiskFetcher.swift */ = {isa = PBXFileReference; includeInIndex = 1; lastKnownFileType = sourcecode.swift; name = DiskFetcher.swift; path = Haneke/DiskFetcher.swift; sourceTree = "<group>"; };
		4112402F95F5026E2113DE057CF42934 /* ZeroPadding.swift */ = {isa = PBXFileReference; includeInIndex = 1; lastKnownFileType = sourcecode.swift; name = ZeroPadding.swift; path = Sources/CryptoSwift/ZeroPadding.swift; sourceTree = "<group>"; };
		414139C77A42F3AD3B62C67444382B69 /* CompactMap.swift */ = {isa = PBXFileReference; includeInIndex = 1; lastKnownFileType = sourcecode.swift; name = CompactMap.swift; path = Sources/CryptoSwift/CompactMap.swift; sourceTree = "<group>"; };
		44D282F92FC27AE174645EBFB299CA06 /* PKCS7Padding.swift */ = {isa = PBXFileReference; includeInIndex = 1; lastKnownFileType = sourcecode.swift; name = PKCS7Padding.swift; path = Sources/CryptoSwift/PKCS/PKCS7Padding.swift; sourceTree = "<group>"; };
		4505522EF1BEB28D098A21B5B35C2C97 /* PCBC.swift */ = {isa = PBXFileReference; includeInIndex = 1; lastKnownFileType = sourcecode.swift; name = PCBC.swift; path = Sources/CryptoSwift/BlockMode/PCBC.swift; sourceTree = "<group>"; };
		477EB253F3E449082B12CD3EFDEA5FF4 /* NSFileManager+Haneke.swift */ = {isa = PBXFileReference; includeInIndex = 1; lastKnownFileType = sourcecode.swift; name = "NSFileManager+Haneke.swift"; path = "Haneke/NSFileManager+Haneke.swift"; sourceTree = "<group>"; };
		47A8ED0E46A41EB4322EEEF9AF37FA5E /* Pods-TIME-acknowledgements.plist */ = {isa = PBXFileReference; includeInIndex = 1; lastKnownFileType = text.plist.xml; path = "Pods-TIME-acknowledgements.plist"; sourceTree = "<group>"; };
		482CF2025C9C6C308050EFDFF2FD3037 /* SwiftyRSA-prefix.pch */ = {isa = PBXFileReference; includeInIndex = 1; lastKnownFileType = sourcecode.c.h; path = "SwiftyRSA-prefix.pch"; sourceTree = "<group>"; };
		497B289C9A77C425DB0E5F46502A519F /* Data+Extension.swift */ = {isa = PBXFileReference; includeInIndex = 1; lastKnownFileType = sourcecode.swift; name = "Data+Extension.swift"; path = "Sources/CryptoSwift/Foundation/Data+Extension.swift"; sourceTree = "<group>"; };
		4AAA64B7C2CD54FF4D6E5D5EF01618F0 /* UInt32+Extension.swift */ = {isa = PBXFileReference; includeInIndex = 1; lastKnownFileType = sourcecode.swift; name = "UInt32+Extension.swift"; path = "Sources/CryptoSwift/UInt32+Extension.swift"; sourceTree = "<group>"; };
		4C090379D011CC694F93666F3DEA78FB /* DropDownCell.swift */ = {isa = PBXFileReference; includeInIndex = 1; lastKnownFileType = sourcecode.swift; name = DropDownCell.swift; path = DropDown/src/DropDownCell.swift; sourceTree = "<group>"; };
		4E27274BF9BC9D9A0687AC741E6A1EE6 /* SearchTextField.framework */ = {isa = PBXFileReference; explicitFileType = wrapper.framework; includeInIndex = 0; name = SearchTextField.framework; path = SearchTextField.framework; sourceTree = BUILT_PRODUCTS_DIR; };
		4EC8443E8DA53BE4F5A4353711BAAF68 /* Poly1305.swift */ = {isa = PBXFileReference; includeInIndex = 1; lastKnownFileType = sourcecode.swift; name = Poly1305.swift; path = Sources/CryptoSwift/Poly1305.swift; sourceTree = "<group>"; };
		4F1C03E30033320F3F6E63FCDA0EF1BE /* PublicKey.swift */ = {isa = PBXFileReference; includeInIndex = 1; lastKnownFileType = sourcecode.swift; name = PublicKey.swift; path = Source/PublicKey.swift; sourceTree = "<group>"; };
		5346B2139BD78354980B10E654E4996C /* UIImageViewAlignedSwift-umbrella.h */ = {isa = PBXFileReference; includeInIndex = 1; lastKnownFileType = sourcecode.c.h; path = "UIImageViewAlignedSwift-umbrella.h"; sourceTree = "<group>"; };
		538C92C5E3E3C86AECBA390239A594AB /* SwiftyRSAError.swift */ = {isa = PBXFileReference; includeInIndex = 1; lastKnownFileType = sourcecode.swift; name = SwiftyRSAError.swift; path = Source/SwiftyRSAError.swift; sourceTree = "<group>"; };
		53F2C57113272C15F19E6092B6B501FE /* BlockDecryptor.swift */ = {isa = PBXFileReference; includeInIndex = 1; lastKnownFileType = sourcecode.swift; name = BlockDecryptor.swift; path = Sources/CryptoSwift/BlockDecryptor.swift; sourceTree = "<group>"; };
		5490202773C5F5BB51A75758C19E0265 /* SearchTextField.xcconfig */ = {isa = PBXFileReference; includeInIndex = 1; lastKnownFileType = text.xcconfig; path = SearchTextField.xcconfig; sourceTree = "<group>"; };
		561280039079191ECE2F6BF0D99B92D4 /* BlockEncryptor.swift */ = {isa = PBXFileReference; includeInIndex = 1; lastKnownFileType = sourcecode.swift; name = BlockEncryptor.swift; path = Sources/CryptoSwift/BlockEncryptor.swift; sourceTree = "<group>"; };
		56B091156C50B07A51382F95FD380733 /* CMAC.swift */ = {isa = PBXFileReference; includeInIndex = 1; lastKnownFileType = sourcecode.swift; name = CMAC.swift; path = Sources/CryptoSwift/CMAC.swift; sourceTree = "<group>"; };
		5736604C4FBF4ADBEEE5447B83AB6A95 /* BlockCipher.swift */ = {isa = PBXFileReference; includeInIndex = 1; lastKnownFileType = sourcecode.swift; name = BlockCipher.swift; path = Sources/CryptoSwift/BlockCipher.swift; sourceTree = "<group>"; };
		588E58BB683D8D504824617154B51A94 /* ECB.swift */ = {isa = PBXFileReference; includeInIndex = 1; lastKnownFileType = sourcecode.swift; name = ECB.swift; path = Sources/CryptoSwift/BlockMode/ECB.swift; sourceTree = "<group>"; };
		5997F7E620F30CAB593190BBCDC6664E /* HMAC+Foundation.swift */ = {isa = PBXFileReference; includeInIndex = 1; lastKnownFileType = sourcecode.swift; name = "HMAC+Foundation.swift"; path = "Sources/CryptoSwift/Foundation/HMAC+Foundation.swift"; sourceTree = "<group>"; };
		5AA5B4923199B9059132354E4E2BC131 /* AEADChaCha20Poly1305.swift */ = {isa = PBXFileReference; includeInIndex = 1; lastKnownFileType = sourcecode.swift; name = AEADChaCha20Poly1305.swift; path = Sources/CryptoSwift/AEAD/AEADChaCha20Poly1305.swift; sourceTree = "<group>"; };
		5B2D3348D4D171569DF702B20964209E /* Pods-TIME-dummy.m */ = {isa = PBXFileReference; includeInIndex = 1; lastKnownFileType = sourcecode.c.objc; path = "Pods-TIME-dummy.m"; sourceTree = "<group>"; };
		5BAE407A4C8DDE0603BF9218F4CDB380 /* UIImageViewAlignedSwift.xcconfig */ = {isa = PBXFileReference; includeInIndex = 1; lastKnownFileType = text.xcconfig; path = UIImageViewAlignedSwift.xcconfig; sourceTree = "<group>"; };
		5D52BE46E56B29956006B4043DAF550D /* GCM.swift */ = {isa = PBXFileReference; includeInIndex = 1; lastKnownFileType = sourcecode.swift; name = GCM.swift; path = Sources/CryptoSwift/BlockMode/GCM.swift; sourceTree = "<group>"; };
		5E1B4D666A46B4E80E3592FA16248BA7 /* Int+Extension.swift */ = {isa = PBXFileReference; includeInIndex = 1; lastKnownFileType = sourcecode.swift; name = "Int+Extension.swift"; path = "Sources/CryptoSwift/Int+Extension.swift"; sourceTree = "<group>"; };
		5E8B4E218AAE58BCF0821D9891DF3A6E /* Array+Extension.swift */ = {isa = PBXFileReference; includeInIndex = 1; lastKnownFileType = sourcecode.swift; name = "Array+Extension.swift"; path = "Sources/CryptoSwift/Array+Extension.swift"; sourceTree = "<group>"; };
		60DA9F6219009F9D8DE8614D27D03880 /* Pods-TIME-acknowledgements.markdown */ = {isa = PBXFileReference; includeInIndex = 1; lastKnownFileType = text; path = "Pods-TIME-acknowledgements.markdown"; sourceTree = "<group>"; };
		6473F3C8B1C9B4E5ACA6D5CAB941CD7F /* CryptoSwiftMD5.swift */ = {isa = PBXFileReference; includeInIndex = 1; lastKnownFileType = sourcecode.swift; name = CryptoSwiftMD5.swift; path = Haneke/CryptoSwiftMD5.swift; sourceTree = "<group>"; };
		6555BD5D60BF2799D17AB86BFA3E5985 /* AEAD.swift */ = {isa = PBXFileReference; includeInIndex = 1; lastKnownFileType = sourcecode.swift; name = AEAD.swift; path = Sources/CryptoSwift/AEAD/AEAD.swift; sourceTree = "<group>"; };
		66382DB9C2598B23616EE01BF9C6E3E1 /* NetworkFetcher.swift */ = {isa = PBXFileReference; includeInIndex = 1; lastKnownFileType = sourcecode.swift; name = NetworkFetcher.swift; path = Haneke/NetworkFetcher.swift; sourceTree = "<group>"; };
		68F202109DF57652F7DEBB204698F1C7 /* StreamEncryptor.swift */ = {isa = PBXFileReference; includeInIndex = 1; lastKnownFileType = sourcecode.swift; name = StreamEncryptor.swift; path = Sources/CryptoSwift/StreamEncryptor.swift; sourceTree = "<group>"; };
		6947B3F0055275EB69A92B2F777C225A /* UIImageViewAligned.swift */ = {isa = PBXFileReference; includeInIndex = 1; lastKnownFileType = sourcecode.swift; path = UIImageViewAligned.swift; sourceTree = "<group>"; };
		6C7ADC740870FFB272639FE4F1A23CE9 /* UIImageViewAlignedSwift-prefix.pch */ = {isa = PBXFileReference; includeInIndex = 1; lastKnownFileType = sourcecode.c.h; path = "UIImageViewAlignedSwift-prefix.pch"; sourceTree = "<group>"; };
		6CD81539527FD43E820BB32F678EE3F7 /* UIImageViewAlignedSwift.modulemap */ = {isa = PBXFileReference; includeInIndex = 1; lastKnownFileType = sourcecode.module; path = UIImageViewAlignedSwift.modulemap; sourceTree = "<group>"; };
		6FA954CD7F0227940BDE71396E7FEE4D /* UIView+Haneke.swift */ = {isa = PBXFileReference; includeInIndex = 1; lastKnownFileType = sourcecode.swift; name = "UIView+Haneke.swift"; path = "Haneke/UIView+Haneke.swift"; sourceTree = "<group>"; };
		722534F6411E8B9BCE893BDE5D2467BB /* Security.framework */ = {isa = PBXFileReference; lastKnownFileType = wrapper.framework; name = Security.framework; path = Platforms/iPhoneOS.platform/Developer/SDKs/iPhoneOS12.2.sdk/System/Library/Frameworks/Security.framework; sourceTree = DEVELOPER_DIR; };
		7245BCB9244B3F2CA79C4EF4873D5186 /* DropDown.swift */ = {isa = PBXFileReference; includeInIndex = 1; lastKnownFileType = sourcecode.swift; name = DropDown.swift; path = DropDown/src/DropDown.swift; sourceTree = "<group>"; };
		738C294F4F67F02FB8921A9BA260688A /* SwiftyRSA.xcconfig */ = {isa = PBXFileReference; includeInIndex = 1; lastKnownFileType = text.xcconfig; path = SwiftyRSA.xcconfig; sourceTree = "<group>"; };
		741054B44CC22B94A1AFE47B076B2005 /* Message.swift */ = {isa = PBXFileReference; includeInIndex = 1; lastKnownFileType = sourcecode.swift; name = Message.swift; path = Source/Message.swift; sourceTree = "<group>"; };
		7410B65F985DCD2CC702E9792B4C694F /* Data.swift */ = {isa = PBXFileReference; includeInIndex = 1; lastKnownFileType = sourcecode.swift; name = Data.swift; path = Haneke/Data.swift; sourceTree = "<group>"; };
		74ADA3F1CD4A40B7DC0DE25CBACA34F4 /* PKCS7.swift */ = {isa = PBXFileReference; includeInIndex = 1; lastKnownFileType = sourcecode.swift; name = PKCS7.swift; path = Sources/CryptoSwift/PKCS/PKCS7.swift; sourceTree = "<group>"; };
		74C711B571C8BB04ADC7A2048BDC715F /* UICountingLabel-prefix.pch */ = {isa = PBXFileReference; includeInIndex = 1; lastKnownFileType = sourcecode.c.h; path = "UICountingLabel-prefix.pch"; sourceTree = "<group>"; };
		76FEED08BEF1B3433DBEF4B8DC421C2E /* UInt64+Extension.swift */ = {isa = PBXFileReference; includeInIndex = 1; lastKnownFileType = sourcecode.swift; name = "UInt64+Extension.swift"; path = "Sources/CryptoSwift/UInt64+Extension.swift"; sourceTree = "<group>"; };
		77D817DC6C77F2022453677BB2BB3FE9 /* CTR.swift */ = {isa = PBXFileReference; includeInIndex = 1; lastKnownFileType = sourcecode.swift; name = CTR.swift; path = Sources/CryptoSwift/BlockMode/CTR.swift; sourceTree = "<group>"; };
		78F4B00D1A8033380DCD458A97AF46BD /* Toast-Swift.modulemap */ = {isa = PBXFileReference; includeInIndex = 1; lastKnownFileType = sourcecode.module; path = "Toast-Swift.modulemap"; sourceTree = "<group>"; };
		791E586C1B55D8E4FF54F0E2F0AF413C /* DropDown.modulemap */ = {isa = PBXFileReference; includeInIndex = 1; lastKnownFileType = sourcecode.module; path = DropDown.modulemap; sourceTree = "<group>"; };
		7929A7337183B4B3D1349795D31B4BEB /* Pods-TIME-umbrella.h */ = {isa = PBXFileReference; includeInIndex = 1; lastKnownFileType = sourcecode.c.h; path = "Pods-TIME-umbrella.h"; sourceTree = "<group>"; };
		79B1B56B0DCC5BA74E184D07981407E3 /* DropDown-prefix.pch */ = {isa = PBXFileReference; includeInIndex = 1; lastKnownFileType = sourcecode.c.h; path = "DropDown-prefix.pch"; sourceTree = "<group>"; };
		7AF5B9A8B35919EBF1E7987E87F81709 /* Fetch.swift */ = {isa = PBXFileReference; includeInIndex = 1; lastKnownFileType = sourcecode.swift; name = Fetch.swift; path = Haneke/Fetch.swift; sourceTree = "<group>"; };
		7B2D0B50068E7EFB059506658AFFBD46 /* SwiftyRSA+ObjC.swift */ = {isa = PBXFileReference; includeInIndex = 1; lastKnownFileType = sourcecode.swift; name = "SwiftyRSA+ObjC.swift"; path = "Source/SwiftyRSA+ObjC.swift"; sourceTree = "<group>"; };
		7B3B2876C2EBC5BCBB4D8D2173C610D0 /* SwiftyRSA.framework */ = {isa = PBXFileReference; explicitFileType = wrapper.framework; includeInIndex = 0; name = SwiftyRSA.framework; path = SwiftyRSA.framework; sourceTree = BUILT_PRODUCTS_DIR; };
		7F458253F1833EB6D158C1F8C2C54ED7 /* SearchTextField.modulemap */ = {isa = PBXFileReference; includeInIndex = 1; lastKnownFileType = sourcecode.module; path = SearchTextField.modulemap; sourceTree = "<group>"; };
		7FAA74D2D76ED87E1D6B03DD343FA271 /* CFB.swift */ = {isa = PBXFileReference; includeInIndex = 1; lastKnownFileType = sourcecode.swift; name = CFB.swift; path = Sources/CryptoSwift/BlockMode/CFB.swift; sourceTree = "<group>"; };
		7FE28E20DAD0143119E0EEEA3B3B9042 /* UIImageView+Haneke.swift */ = {isa = PBXFileReference; includeInIndex = 1; lastKnownFileType = sourcecode.swift; name = "UIImageView+Haneke.swift"; path = "Haneke/UIImageView+Haneke.swift"; sourceTree = "<group>"; };
		81DDFE168DA3CD338A2EFA66D3CD1DBA /* String+Haneke.swift */ = {isa = PBXFileReference; includeInIndex = 1; lastKnownFileType = sourcecode.swift; name = "String+Haneke.swift"; path = "Haneke/String+Haneke.swift"; sourceTree = "<group>"; };
		82E88C0CDD618BFD4FB39B0755CF1E65 /* Fetcher.swift */ = {isa = PBXFileReference; includeInIndex = 1; lastKnownFileType = sourcecode.swift; name = Fetcher.swift; path = Haneke/Fetcher.swift; sourceTree = "<group>"; };
		85396750919018666A3835F913BB09A4 /* StreamDecryptor.swift */ = {isa = PBXFileReference; includeInIndex = 1; lastKnownFileType = sourcecode.swift; name = StreamDecryptor.swift; path = Sources/CryptoSwift/StreamDecryptor.swift; sourceTree = "<group>"; };
		85A53F16599F84356D736601535D955F /* PrivateKey.swift */ = {isa = PBXFileReference; includeInIndex = 1; lastKnownFileType = sourcecode.swift; name = PrivateKey.swift; path = Source/PrivateKey.swift; sourceTree = "<group>"; };
		85B5DE67A67FC90BFD95CA70C85982E8 /* NSURLResponse+Haneke.swift */ = {isa = PBXFileReference; includeInIndex = 1; lastKnownFileType = sourcecode.swift; name = "NSURLResponse+Haneke.swift"; path = "Haneke/NSURLResponse+Haneke.swift"; sourceTree = "<group>"; };
		85B9B2D18A17258619E0F91999565690 /* NoPadding.swift */ = {isa = PBXFileReference; includeInIndex = 1; lastKnownFileType = sourcecode.swift; name = NoPadding.swift; path = Sources/CryptoSwift/NoPadding.swift; sourceTree = "<group>"; };
		85ECE35EA5820165C201865C862EE93D /* NSHTTPURLResponse+Haneke.swift */ = {isa = PBXFileReference; includeInIndex = 1; lastKnownFileType = sourcecode.swift; name = "NSHTTPURLResponse+Haneke.swift"; path = "Haneke/NSHTTPURLResponse+Haneke.swift"; sourceTree = "<group>"; };
		872B5086551F50A0AF41FA1F4A724CE3 /* Foundation.framework */ = {isa = PBXFileReference; lastKnownFileType = wrapper.framework; name = Foundation.framework; path = Platforms/iPhoneOS.platform/Developer/SDKs/iPhoneOS12.2.sdk/System/Library/Frameworks/Foundation.framework; sourceTree = DEVELOPER_DIR; };
		873E67D9E339625F6D02D6ACCAE9AF96 /* UIImageViewAlignedSwift-Info.plist */ = {isa = PBXFileReference; includeInIndex = 1; lastKnownFileType = text.plist.xml; path = "UIImageViewAlignedSwift-Info.plist"; sourceTree = "<group>"; };
		8874D8EB0FCFAE7FD82B3A652AF79A15 /* Padding.swift */ = {isa = PBXFileReference; includeInIndex = 1; lastKnownFileType = sourcecode.swift; name = Padding.swift; path = Sources/CryptoSwift/Padding.swift; sourceTree = "<group>"; };
		89B6F0747E76BE17DFACAF88DA1917F0 /* PBKDF1.swift */ = {isa = PBXFileReference; includeInIndex = 1; lastKnownFileType = sourcecode.swift; name = PBKDF1.swift; path = Sources/CryptoSwift/PKCS/PBKDF1.swift; sourceTree = "<group>"; };
		8B1E5BF742EB37FD6D1FC0E8615F5491 /* Pods_TIME.framework */ = {isa = PBXFileReference; explicitFileType = wrapper.framework; includeInIndex = 0; name = Pods_TIME.framework; path = "Pods-TIME.framework"; sourceTree = BUILT_PRODUCTS_DIR; };
		8DDF1216CE80B22931BA68C8F85FE0F5 /* SwiftyRSA.swift */ = {isa = PBXFileReference; includeInIndex = 1; lastKnownFileType = sourcecode.swift; name = SwiftyRSA.swift; path = Source/SwiftyRSA.swift; sourceTree = "<group>"; };
		8F4ADF47BB7E568D4B6692EB973A70DA /* CBC.swift */ = {isa = PBXFileReference; includeInIndex = 1; lastKnownFileType = sourcecode.swift; name = CBC.swift; path = Sources/CryptoSwift/BlockMode/CBC.swift; sourceTree = "<group>"; };
		916E2976E013E912C1363D1EAD2F5DA4 /* UICountingLabel.h */ = {isa = PBXFileReference; includeInIndex = 1; lastKnownFileType = sourcecode.c.h; path = UICountingLabel.h; sourceTree = "<group>"; };
		917D10C2A26EC4DC1BD735C6B8927FB2 /* UIImageViewAlignedSwift.framework */ = {isa = PBXFileReference; explicitFileType = wrapper.framework; includeInIndex = 0; name = UIImageViewAlignedSwift.framework; path = UIImageViewAlignedSwift.framework; sourceTree = BUILT_PRODUCTS_DIR; };
		97CEFAF872C059E65C3FFFD11C401C74 /* Rabbit+Foundation.swift */ = {isa = PBXFileReference; includeInIndex = 1; lastKnownFileType = sourcecode.swift; name = "Rabbit+Foundation.swift"; path = "Sources/CryptoSwift/Foundation/Rabbit+Foundation.swift"; sourceTree = "<group>"; };
		99F29818426853A0D5E105C8ED3679E6 /* Rabbit.swift */ = {isa = PBXFileReference; includeInIndex = 1; lastKnownFileType = sourcecode.swift; name = Rabbit.swift; path = Sources/CryptoSwift/Rabbit.swift; sourceTree = "<group>"; };
		9A06F70B89715E01A0893C8362087428 /* SearchTextField.swift */ = {isa = PBXFileReference; includeInIndex = 1; lastKnownFileType = sourcecode.swift; name = SearchTextField.swift; path = SearchTextField/Classes/SearchTextField.swift; sourceTree = "<group>"; };
		9A3FC9CB7EF58CD9BC34826AEFFBC88A /* AES.Cryptors.swift */ = {isa = PBXFileReference; includeInIndex = 1; lastKnownFileType = sourcecode.swift; name = AES.Cryptors.swift; path = Sources/CryptoSwift/AES.Cryptors.swift; sourceTree = "<group>"; };
		9A97EF0D3413C526D9870A40195CE201 /* UIButton+Haneke.swift */ = {isa = PBXFileReference; includeInIndex = 1; lastKnownFileType = sourcecode.swift; name = "UIButton+Haneke.swift"; path = "Haneke/UIButton+Haneke.swift"; sourceTree = "<group>"; };
		9D940727FF8FB9C785EB98E56350EF41 /* Podfile */ = {isa = PBXFileReference; explicitFileType = text.script.ruby; includeInIndex = 1; indentWidth = 2; lastKnownFileType = text; name = Podfile; path = ../Podfile; sourceTree = SOURCE_ROOT; tabWidth = 2; xcLanguageSpecificationIdentifier = xcode.lang.ruby; };
		9DB9746E72887DE8BC9170241F14AF06 /* QuartzCore.framework */ = {isa = PBXFileReference; lastKnownFileType = wrapper.framework; name = QuartzCore.framework; path = Platforms/iPhoneOS.platform/Developer/SDKs/iPhoneOS12.2.sdk/System/Library/Frameworks/QuartzCore.framework; sourceTree = DEVELOPER_DIR; };
		9E6DD80A37DE870207A5E37EAFA8F50C /* DropDown-dummy.m */ = {isa = PBXFileReference; includeInIndex = 1; lastKnownFileType = sourcecode.c.objc; path = "DropDown-dummy.m"; sourceTree = "<group>"; };
		9EAC858B3798B3599E4CDD05E21348A6 /* Asn1Parser.swift */ = {isa = PBXFileReference; includeInIndex = 1; lastKnownFileType = sourcecode.swift; name = Asn1Parser.swift; path = Source/Asn1Parser.swift; sourceTree = "<group>"; };
		9FA77EB45FC5D0FDC52444435A2C6E73 /* Bit.swift */ = {isa = PBXFileReference; includeInIndex = 1; lastKnownFileType = sourcecode.swift; name = Bit.swift; path = Sources/CryptoSwift/Bit.swift; sourceTree = "<group>"; };
		A0FC3BCD05FACABD7CF002B8ACC1B2AA /* DiskCache.swift */ = {isa = PBXFileReference; includeInIndex = 1; lastKnownFileType = sourcecode.swift; name = DiskCache.swift; path = Haneke/DiskCache.swift; sourceTree = "<group>"; };
		A6D5DD42E6E0BF46CC6D9FC5499EC084 /* Updatable.swift */ = {isa = PBXFileReference; includeInIndex = 1; lastKnownFileType = sourcecode.swift; name = Updatable.swift; path = Sources/CryptoSwift/Updatable.swift; sourceTree = "<group>"; };
		A8F5990621DBC14F22F7CA85D724A42B /* SHA3.swift */ = {isa = PBXFileReference; includeInIndex = 1; lastKnownFileType = sourcecode.swift; name = SHA3.swift; path = Sources/CryptoSwift/SHA3.swift; sourceTree = "<group>"; };
		A96C0EB08CF6B56B8C8CDABD6453FE09 /* Collection+Extension.swift */ = {isa = PBXFileReference; includeInIndex = 1; lastKnownFileType = sourcecode.swift; name = "Collection+Extension.swift"; path = "Sources/CryptoSwift/Collection+Extension.swift"; sourceTree = "<group>"; };
		A976041594A4B65D0BA9B73F2376DC31 /* Operators.swift */ = {isa = PBXFileReference; includeInIndex = 1; lastKnownFileType = sourcecode.swift; name = Operators.swift; path = Sources/CryptoSwift/Operators.swift; sourceTree = "<group>"; };
		A9B01C7713CAE1AD130FBE8D2E941F07 /* SHA1.swift */ = {isa = PBXFileReference; includeInIndex = 1; lastKnownFileType = sourcecode.swift; name = SHA1.swift; path = Sources/CryptoSwift/SHA1.swift; sourceTree = "<group>"; };
		AD3818EBEA66225131E2DA01A34F6818 /* String+FoundationExtension.swift */ = {isa = PBXFileReference; includeInIndex = 1; lastKnownFileType = sourcecode.swift; name = "String+FoundationExtension.swift"; path = "Sources/CryptoSwift/Foundation/String+FoundationExtension.swift"; sourceTree = "<group>"; };
		AEEEEB059EA84034CA632338D4A7EBA0 /* BlockMode.swift */ = {isa = PBXFileReference; includeInIndex = 1; lastKnownFileType = sourcecode.swift; name = BlockMode.swift; path = Sources/CryptoSwift/BlockMode/BlockMode.swift; sourceTree = "<group>"; };
		AEF19ABA1E1A75DFBC99D41E656EF241 /* DPDConstants.swift */ = {isa = PBXFileReference; includeInIndex = 1; lastKnownFileType = sourcecode.swift; name = DPDConstants.swift; path = DropDown/helpers/DPDConstants.swift; sourceTree = "<group>"; };
		AF07109FAF08C5F90BB7A01CA1730738 /* UInt8+Extension.swift */ = {isa = PBXFileReference; includeInIndex = 1; lastKnownFileType = sourcecode.swift; name = "UInt8+Extension.swift"; path = "Sources/CryptoSwift/UInt8+Extension.swift"; sourceTree = "<group>"; };
		B0759217820197CD7F9D5227A1EE1851 /* HKDF.swift */ = {isa = PBXFileReference; includeInIndex = 1; lastKnownFileType = sourcecode.swift; name = HKDF.swift; path = Sources/CryptoSwift/HKDF.swift; sourceTree = "<group>"; };
		B3C6DD26B15C6EF57D27D52B1A623DD6 /* MD5.swift */ = {isa = PBXFileReference; includeInIndex = 1; lastKnownFileType = sourcecode.swift; name = MD5.swift; path = Sources/CryptoSwift/MD5.swift; sourceTree = "<group>"; };
		B4CCD740A63A8DFCA26C239DDBDB96DF /* SwiftyRSA.h */ = {isa = PBXFileReference; includeInIndex = 1; lastKnownFileType = sourcecode.c.h; name = SwiftyRSA.h; path = Source/SwiftyRSA.h; sourceTree = "<group>"; };
		B7DFEECE0191A7EDB7CE0FC2BF198C4E /* SearchTextField-Info.plist */ = {isa = PBXFileReference; includeInIndex = 1; lastKnownFileType = text.plist.xml; path = "SearchTextField-Info.plist"; sourceTree = "<group>"; };
		B9477D9B0ACC0C563B32C99965264809 /* Toast-Swift-umbrella.h */ = {isa = PBXFileReference; includeInIndex = 1; lastKnownFileType = sourcecode.c.h; path = "Toast-Swift-umbrella.h"; sourceTree = "<group>"; };
		B95D20177AC56C511CB67AEB5A957FCB /* CryptoSwift.modulemap */ = {isa = PBXFileReference; includeInIndex = 1; lastKnownFileType = sourcecode.module; path = CryptoSwift.modulemap; sourceTree = "<group>"; };
		BC57838570162C6BAD7490F757DF9F72 /* DropDown.xcconfig */ = {isa = PBXFileReference; includeInIndex = 1; lastKnownFileType = text.xcconfig; path = DropDown.xcconfig; sourceTree = "<group>"; };
		BD2CCB31791EFC6692191C5DEB09684F /* UInt128.swift */ = {isa = PBXFileReference; includeInIndex = 1; lastKnownFileType = sourcecode.swift; name = UInt128.swift; path = Sources/CryptoSwift/UInt128.swift; sourceTree = "<group>"; };
		BD86C599198EF33FFD6EEE71EC4C117F /* Key.swift */ = {isa = PBXFileReference; includeInIndex = 1; lastKnownFileType = sourcecode.swift; name = Key.swift; path = Source/Key.swift; sourceTree = "<group>"; };
		BEE7DE5FE02F54574A535075213CF4FA /* Pods-TIME-Info.plist */ = {isa = PBXFileReference; includeInIndex = 1; lastKnownFileType = text.plist.xml; path = "Pods-TIME-Info.plist"; sourceTree = "<group>"; };
		C0D9A55FE9F12A8E42F813AE00E9ABB6 /* PKCS5.swift */ = {isa = PBXFileReference; includeInIndex = 1; lastKnownFileType = sourcecode.swift; name = PKCS5.swift; path = Sources/CryptoSwift/PKCS/PKCS5.swift; sourceTree = "<group>"; };
		C14CFCDF4A1BEA16C6B76D45F8A49885 /* HanekeSwift.xcconfig */ = {isa = PBXFileReference; includeInIndex = 1; lastKnownFileType = text.xcconfig; path = HanekeSwift.xcconfig; sourceTree = "<group>"; };
		C1905B5EA0CFE524FFD1EDE17E75A341 /* BatchedCollection.swift */ = {isa = PBXFileReference; includeInIndex = 1; lastKnownFileType = sourcecode.swift; name = BatchedCollection.swift; path = Sources/CryptoSwift/BatchedCollection.swift; sourceTree = "<group>"; };
		C2F023C06CC52A4B2CB4397F725C4628 /* CryptoSwift-umbrella.h */ = {isa = PBXFileReference; includeInIndex = 1; lastKnownFileType = sourcecode.c.h; path = "CryptoSwift-umbrella.h"; sourceTree = "<group>"; };
		C6A3C2F705942245F919D30A761BDCA3 /* SearchTextField-umbrella.h */ = {isa = PBXFileReference; includeInIndex = 1; lastKnownFileType = sourcecode.c.h; path = "SearchTextField-umbrella.h"; sourceTree = "<group>"; };
		C87EA69C15713C0A23D2E005C3792555 /* Format.swift */ = {isa = PBXFileReference; includeInIndex = 1; lastKnownFileType = sourcecode.swift; name = Format.swift; path = Haneke/Format.swift; sourceTree = "<group>"; };
		C8CB05D12CD8F804CF95CDA3175AE919 /* UIImageViewAlignedSwift-dummy.m */ = {isa = PBXFileReference; includeInIndex = 1; lastKnownFileType = sourcecode.c.objc; path = "UIImageViewAlignedSwift-dummy.m"; sourceTree = "<group>"; };
		C94C4E6BBAFCD6A471E0E4AC1330A178 /* HanekeSwift.modulemap */ = {isa = PBXFileReference; includeInIndex = 1; lastKnownFileType = sourcecode.module; path = HanekeSwift.modulemap; sourceTree = "<group>"; };
		CD1285E2D4CA01947967CCFCFBE871CF /* DropDown-Info.plist */ = {isa = PBXFileReference; includeInIndex = 1; lastKnownFileType = text.plist.xml; path = "DropDown-Info.plist"; sourceTree = "<group>"; };
		CDC4210BA38CD5FE5658C8F05966C6B0 /* UICountingLabel.framework */ = {isa = PBXFileReference; explicitFileType = wrapper.framework; includeInIndex = 0; name = UICountingLabel.framework; path = UICountingLabel.framework; sourceTree = BUILT_PRODUCTS_DIR; };
		CE5F3CAE0DA3C05B601CC9E3C45A4B11 /* SearchTextField-dummy.m */ = {isa = PBXFileReference; includeInIndex = 1; lastKnownFileType = sourcecode.c.objc; path = "SearchTextField-dummy.m"; sourceTree = "<group>"; };
		CE8928A4FED1F1814C3BEFEB862B04A5 /* Authenticator.swift */ = {isa = PBXFileReference; includeInIndex = 1; lastKnownFileType = sourcecode.swift; name = Authenticator.swift; path = Sources/CryptoSwift/Authenticator.swift; sourceTree = "<group>"; };
		CF43D7DD798035DFB765D048FF7BEEFB /* Utils+Foundation.swift */ = {isa = PBXFileReference; includeInIndex = 1; lastKnownFileType = sourcecode.swift; name = "Utils+Foundation.swift"; path = "Sources/CryptoSwift/Foundation/Utils+Foundation.swift"; sourceTree = "<group>"; };
		D166A259A38FA6F0E8EB4106B5CCB829 /* CGSize+Swift.swift */ = {isa = PBXFileReference; includeInIndex = 1; lastKnownFileType = sourcecode.swift; name = "CGSize+Swift.swift"; path = "Haneke/CGSize+Swift.swift"; sourceTree = "<group>"; };
		D282779FA4AAF87C7ED57D9C643BE339 /* String+Extension.swift */ = {isa = PBXFileReference; includeInIndex = 1; lastKnownFileType = sourcecode.swift; name = "String+Extension.swift"; path = "Sources/CryptoSwift/String+Extension.swift"; sourceTree = "<group>"; };
		D35DC0BF2A27BFE6336DB04E0DD7B91D /* HanekeSwift-dummy.m */ = {isa = PBXFileReference; includeInIndex = 1; lastKnownFileType = sourcecode.c.objc; path = "HanekeSwift-dummy.m"; sourceTree = "<group>"; };
		D53B855B5DB545093B2C69CE9866EC3B /* UInt16+Extension.swift */ = {isa = PBXFileReference; includeInIndex = 1; lastKnownFileType = sourcecode.swift; name = "UInt16+Extension.swift"; path = "Sources/CryptoSwift/UInt16+Extension.swift"; sourceTree = "<group>"; };
		D5F1C3C81B5CFF73D1755A9E117B3A72 /* UICountingLabel.modulemap */ = {isa = PBXFileReference; includeInIndex = 1; lastKnownFileType = sourcecode.module; path = UICountingLabel.modulemap; sourceTree = "<group>"; };
		D7679E41476302C5A9F265E5DC46C00F /* OFB.swift */ = {isa = PBXFileReference; includeInIndex = 1; lastKnownFileType = sourcecode.swift; name = OFB.swift; path = Sources/CryptoSwift/BlockMode/OFB.swift; sourceTree = "<group>"; };
		D831141D98C7D04880AEDD2CED4C9E0F /* HMAC.swift */ = {isa = PBXFileReference; includeInIndex = 1; lastKnownFileType = sourcecode.swift; name = HMAC.swift; path = Sources/CryptoSwift/HMAC.swift; sourceTree = "<group>"; };
		DAA506F07F16BEB8CFF16A31E988A0B9 /* Log.swift */ = {isa = PBXFileReference; includeInIndex = 1; lastKnownFileType = sourcecode.swift; name = Log.swift; path = Haneke/Log.swift; sourceTree = "<group>"; };
		DAC8243FA1DABE559D29806EE1CEC4AF /* AES.swift */ = {isa = PBXFileReference; includeInIndex = 1; lastKnownFileType = sourcecode.swift; name = AES.swift; path = Sources/CryptoSwift/AES.swift; sourceTree = "<group>"; };
		DB90182DE441AB6B6F8F85E13342DEAA /* Utils.swift */ = {isa = PBXFileReference; includeInIndex = 1; lastKnownFileType = sourcecode.swift; name = Utils.swift; path = Sources/CryptoSwift/Utils.swift; sourceTree = "<group>"; };
		DDD7C5650E1D304C44BFA01570484D9D /* CryptoSwift.framework */ = {isa = PBXFileReference; explicitFileType = wrapper.framework; includeInIndex = 0; name = CryptoSwift.framework; path = CryptoSwift.framework; sourceTree = BUILT_PRODUCTS_DIR; };
		DF7E7366E6B3D6CBF37B206F255D5E0B /* UICountingLabel-Info.plist */ = {isa = PBXFileReference; includeInIndex = 1; lastKnownFileType = text.plist.xml; path = "UICountingLabel-Info.plist"; sourceTree = "<group>"; };
		E0197056A171C930208A03946354BB12 /* Cipher.swift */ = {isa = PBXFileReference; includeInIndex = 1; lastKnownFileType = sourcecode.swift; name = Cipher.swift; path = Sources/CryptoSwift/Cipher.swift; sourceTree = "<group>"; };
		E11D15A6AD3D4A502926381378C0B7E4 /* Cache.swift */ = {isa = PBXFileReference; includeInIndex = 1; lastKnownFileType = sourcecode.swift; name = Cache.swift; path = Haneke/Cache.swift; sourceTree = "<group>"; };
		E27DFF2B893ED950F384108F47D50B3E /* Checksum.swift */ = {isa = PBXFileReference; includeInIndex = 1; lastKnownFileType = sourcecode.swift; name = Checksum.swift; path = Sources/CryptoSwift/Checksum.swift; sourceTree = "<group>"; };
		E38BC445C4B07E17FE0BD9E75CBBE57D /* Blowfish.swift */ = {isa = PBXFileReference; includeInIndex = 1; lastKnownFileType = sourcecode.swift; name = Blowfish.swift; path = Sources/CryptoSwift/Blowfish.swift; sourceTree = "<group>"; };
		E464E093AA476761DD7ED9941892F050 /* SearchTextField-prefix.pch */ = {isa = PBXFileReference; includeInIndex = 1; lastKnownFileType = sourcecode.c.h; path = "SearchTextField-prefix.pch"; sourceTree = "<group>"; };
		E50EB430555201E872E1719A687AD3B6 /* DropDownCell.xib */ = {isa = PBXFileReference; includeInIndex = 1; lastKnownFileType = file.xib; name = DropDownCell.xib; path = DropDown/resources/DropDownCell.xib; sourceTree = "<group>"; };
		E8B9ABB89E41870157EF7CDD6E00B3B5 /* Cryptors.swift */ = {isa = PBXFileReference; includeInIndex = 1; lastKnownFileType = sourcecode.swift; name = Cryptors.swift; path = Sources/CryptoSwift/Cryptors.swift; sourceTree = "<group>"; };
		E924E1030D04D593178EA73BF15BD16B /* NSData+SHA.h */ = {isa = PBXFileReference; includeInIndex = 1; lastKnownFileType = sourcecode.c.h; name = "NSData+SHA.h"; path = "Source/NSData+SHA.h"; sourceTree = "<group>"; };
		E97A21143D95F4545F266B10F8F98394 /* SecureBytes.swift */ = {isa = PBXFileReference; includeInIndex = 1; lastKnownFileType = sourcecode.swift; name = SecureBytes.swift; path = Sources/CryptoSwift/SecureBytes.swift; sourceTree = "<group>"; };
		EA46F8803821EFEDC670E7E103CD137F /* Toast-Swift.xcconfig */ = {isa = PBXFileReference; includeInIndex = 1; lastKnownFileType = text.xcconfig; path = "Toast-Swift.xcconfig"; sourceTree = "<group>"; };
		ECD466B01033284DF0291B9AFF62AA36 /* DropDown-umbrella.h */ = {isa = PBXFileReference; includeInIndex = 1; lastKnownFileType = sourcecode.c.h; path = "DropDown-umbrella.h"; sourceTree = "<group>"; };
		EEA01557F54677DC66FCA62259932807 /* Pods-TIME.modulemap */ = {isa = PBXFileReference; includeInIndex = 1; lastKnownFileType = sourcecode.module; path = "Pods-TIME.modulemap"; sourceTree = "<group>"; };
		EFE55DF7D30B561B96717E1215BBBF1F /* Cryptor.swift */ = {isa = PBXFileReference; includeInIndex = 1; lastKnownFileType = sourcecode.swift; name = Cryptor.swift; path = Sources/CryptoSwift/Cryptor.swift; sourceTree = "<group>"; };
		F27CD18C4E171FD0110A86669C77372A /* HanekeSwift-Info.plist */ = {isa = PBXFileReference; includeInIndex = 1; lastKnownFileType = text.plist.xml; path = "HanekeSwift-Info.plist"; sourceTree = "<group>"; };
		F2D73AAFC4750B44C38824F056CF7B29 /* Scrypt.swift */ = {isa = PBXFileReference; includeInIndex = 1; lastKnownFileType = sourcecode.swift; name = Scrypt.swift; path = Sources/CryptoSwift/Scrypt.swift; sourceTree = "<group>"; };
		F35F693C855D7B269FD53A20244C3955 /* Haneke.swift */ = {isa = PBXFileReference; includeInIndex = 1; lastKnownFileType = sourcecode.swift; name = Haneke.swift; path = Haneke/Haneke.swift; sourceTree = "<group>"; };
		F3EE2777B47B56EC8D9A3C65F6225914 /* DropDown+Appearance.swift */ = {isa = PBXFileReference; includeInIndex = 1; lastKnownFileType = sourcecode.swift; name = "DropDown+Appearance.swift"; path = "DropDown/src/DropDown+Appearance.swift"; sourceTree = "<group>"; };
		F4AA028B4A8FBFF3CD64C1698FBCFB62 /* DropDown.framework */ = {isa = PBXFileReference; explicitFileType = wrapper.framework; includeInIndex = 0; name = DropDown.framework; path = DropDown.framework; sourceTree = BUILT_PRODUCTS_DIR; };
		F57FCA81492B345D1F9CFEEC5C34A5ED /* Signature.swift */ = {isa = PBXFileReference; includeInIndex = 1; lastKnownFileType = sourcecode.swift; name = Signature.swift; path = Source/Signature.swift; sourceTree = "<group>"; };
		F62AFEE8E84A44216DE0830FC2238EF5 /* Toast-Swift-Info.plist */ = {isa = PBXFileReference; includeInIndex = 1; lastKnownFileType = text.plist.xml; path = "Toast-Swift-Info.plist"; sourceTree = "<group>"; };
		F7435494E9A45772D66A084B534D83DF /* Pods-TIME.debug.xcconfig */ = {isa = PBXFileReference; includeInIndex = 1; lastKnownFileType = text.xcconfig; path = "Pods-TIME.debug.xcconfig"; sourceTree = "<group>"; };
		F7944AE76806ED70739D8791003AD3EA /* UICountingLabel.xcconfig */ = {isa = PBXFileReference; includeInIndex = 1; lastKnownFileType = text.xcconfig; path = UICountingLabel.xcconfig; sourceTree = "<group>"; };
		FC49A202CEFE9E2E5D35D0A4640BABD7 /* DigestType.swift */ = {isa = PBXFileReference; includeInIndex = 1; lastKnownFileType = sourcecode.swift; name = DigestType.swift; path = Sources/CryptoSwift/DigestType.swift; sourceTree = "<group>"; };
		FD49A7A5222334CB128EDE3F4C155382 /* Toast-Swift-dummy.m */ = {isa = PBXFileReference; includeInIndex = 1; lastKnownFileType = sourcecode.c.objc; path = "Toast-Swift-dummy.m"; sourceTree = "<group>"; };
		FFAB79E8A5CD501159ABF5DF310CA596 /* DPDKeyboardListener.swift */ = {isa = PBXFileReference; includeInIndex = 1; lastKnownFileType = sourcecode.swift; name = DPDKeyboardListener.swift; path = DropDown/helpers/DPDKeyboardListener.swift; sourceTree = "<group>"; };
/* End PBXFileReference section */

/* Begin PBXFrameworksBuildPhase section */
		0000664F88506BC31F31A2CE76D17404 /* Frameworks */ = {
			isa = PBXFrameworksBuildPhase;
			buildActionMask = 2147483647;
			files = (
				E0A48AE0F00C0B584BC61F9FB4983B96 /* Foundation.framework in Frameworks */,
			);
			runOnlyForDeploymentPostprocessing = 0;
		};
		166F168B4D9CF90F6292D249C15600DF /* Frameworks */ = {
			isa = PBXFrameworksBuildPhase;
			buildActionMask = 2147483647;
			files = (
				C7AF8ACEAFDD2484C762D755053F9961 /* Foundation.framework in Frameworks */,
			);
			runOnlyForDeploymentPostprocessing = 0;
		};
		271C7F1850E021AD28CF684A9E97FE1E /* Frameworks */ = {
			isa = PBXFrameworksBuildPhase;
			buildActionMask = 2147483647;
			files = (
				3A1BCA8F91CE1757E9C753BA258C8F59 /* Foundation.framework in Frameworks */,
				67F814B6954D01AB755A4C47D5BB319D /* Security.framework in Frameworks */,
			);
			runOnlyForDeploymentPostprocessing = 0;
		};
		36AFFB68BFB619E8E59E160FC6E6D541 /* Frameworks */ = {
			isa = PBXFrameworksBuildPhase;
			buildActionMask = 2147483647;
			files = (
				E5868D6ECEAA6F5B3FA2350EFDFF7263 /* Foundation.framework in Frameworks */,
				83B3574BD18CF4CE0329B551C175AE70 /* QuartzCore.framework in Frameworks */,
			);
			runOnlyForDeploymentPostprocessing = 0;
		};
		8826234744AA90177F662B806593347F /* Frameworks */ = {
			isa = PBXFrameworksBuildPhase;
			buildActionMask = 2147483647;
			files = (
				45A7E8A125BFDD8855B6A97952F84687 /* Foundation.framework in Frameworks */,
				198214AA91167324D306F6533DDBCD43 /* UIKit.framework in Frameworks */,
			);
			runOnlyForDeploymentPostprocessing = 0;
		};
		9727840973A9C2692E58F7089A7C243E /* Frameworks */ = {
			isa = PBXFrameworksBuildPhase;
			buildActionMask = 2147483647;
			files = (
				618D9C6E8BFF0C7AAD509E9279488585 /* Foundation.framework in Frameworks */,
			);
			runOnlyForDeploymentPostprocessing = 0;
		};
		B41224DD81681F069900D0A3D84E77AF /* Frameworks */ = {
			isa = PBXFrameworksBuildPhase;
			buildActionMask = 2147483647;
			files = (
				CE0675DF119B3CB07CD0CA8C5A854A27 /* Foundation.framework in Frameworks */,
			);
			runOnlyForDeploymentPostprocessing = 0;
		};
		D87E56820531F9817DFD65B712362CEE /* Frameworks */ = {
			isa = PBXFrameworksBuildPhase;
			buildActionMask = 2147483647;
			files = (
				CC8C0A30D95D6FFAB3F64B5576F992E1 /* Foundation.framework in Frameworks */,
			);
			runOnlyForDeploymentPostprocessing = 0;
		};
		E0B8A7B2CF1F2164CC1A302E7AFABD5B /* Frameworks */ = {
			isa = PBXFrameworksBuildPhase;
			buildActionMask = 2147483647;
			files = (
				8E8DB0413F47528F1A30410B067B9C28 /* Foundation.framework in Frameworks */,
			);
			runOnlyForDeploymentPostprocessing = 0;
		};
/* End PBXFrameworksBuildPhase section */

/* Begin PBXGroup section */
		048C064A8AC63CA34DEFF735917FD520 /* UIImageViewAlignedSwift */ = {
			isa = PBXGroup;
			children = (
				6947B3F0055275EB69A92B2F777C225A /* UIImageViewAligned.swift */,
				A319627566B39CEF13F71B8F37EE3BD5 /* Support Files */,
			);
			name = UIImageViewAlignedSwift;
			path = UIImageViewAlignedSwift;
			sourceTree = "<group>";
		};
		08B3090862486A8C9E3C90211122DA3F /* Support Files */ = {
			isa = PBXGroup;
			children = (
				78F4B00D1A8033380DCD458A97AF46BD /* Toast-Swift.modulemap */,
				EA46F8803821EFEDC670E7E103CD137F /* Toast-Swift.xcconfig */,
				FD49A7A5222334CB128EDE3F4C155382 /* Toast-Swift-dummy.m */,
				F62AFEE8E84A44216DE0830FC2238EF5 /* Toast-Swift-Info.plist */,
				3A7DC73A12E6212E44222FC12712E699 /* Toast-Swift-prefix.pch */,
				B9477D9B0ACC0C563B32C99965264809 /* Toast-Swift-umbrella.h */,
			);
			name = "Support Files";
			path = "../Target Support Files/Toast-Swift";
			sourceTree = "<group>";
		};
		18EC4F6AB8136B0235FF91AD2EB400E1 /* Pods-TIME */ = {
			isa = PBXGroup;
			children = (
				EEA01557F54677DC66FCA62259932807 /* Pods-TIME.modulemap */,
				60DA9F6219009F9D8DE8614D27D03880 /* Pods-TIME-acknowledgements.markdown */,
				47A8ED0E46A41EB4322EEEF9AF37FA5E /* Pods-TIME-acknowledgements.plist */,
				5B2D3348D4D171569DF702B20964209E /* Pods-TIME-dummy.m */,
				2AC781E8633F7F15C7BD7B2BFB02DECC /* Pods-TIME-frameworks.sh */,
				BEE7DE5FE02F54574A535075213CF4FA /* Pods-TIME-Info.plist */,
				7929A7337183B4B3D1349795D31B4BEB /* Pods-TIME-umbrella.h */,
				F7435494E9A45772D66A084B534D83DF /* Pods-TIME.debug.xcconfig */,
				13058B60AA3303A933AC88D712CA9C1F /* Pods-TIME.release.xcconfig */,
			);
			name = "Pods-TIME";
			path = "Target Support Files/Pods-TIME";
			sourceTree = "<group>";
		};
		1C9D2E97ABFE3ED7BE44AFFC5E27C5D7 /* Support Files */ = {
			isa = PBXGroup;
			children = (
				B95D20177AC56C511CB67AEB5A957FCB /* CryptoSwift.modulemap */,
				16E7FB68D3AC4098AF69C1FDCEDE5D67 /* CryptoSwift.xcconfig */,
				22EF164F71F829F58236170594FD6DD4 /* CryptoSwift-dummy.m */,
				1CDDA9710316155423B9E8E3A343C472 /* CryptoSwift-Info.plist */,
				10CE9B2AD2B97595D3151C5CCEA2E0CE /* CryptoSwift-prefix.pch */,
				C2F023C06CC52A4B2CB4397F725C4628 /* CryptoSwift-umbrella.h */,
			);
			name = "Support Files";
			path = "../Target Support Files/CryptoSwift";
			sourceTree = "<group>";
		};
		2562CFCFD35E1739993CD95A73CEEAA6 /* SwiftyRSA */ = {
			isa = PBXGroup;
			children = (
				9EAC858B3798B3599E4CDD05E21348A6 /* Asn1Parser.swift */,
				208CBA72CD54FC6A83BAF30AB2FE2341 /* ClearMessage.swift */,
				055F8DF6EF6AD725C2FCDE5972EBD033 /* EncryptedMessage.swift */,
				BD86C599198EF33FFD6EEE71EC4C117F /* Key.swift */,
				741054B44CC22B94A1AFE47B076B2005 /* Message.swift */,
				E924E1030D04D593178EA73BF15BD16B /* NSData+SHA.h */,
				02BCC3BCB27E204B3A3D340EC1748590 /* NSData+SHA.m */,
				85A53F16599F84356D736601535D955F /* PrivateKey.swift */,
				4F1C03E30033320F3F6E63FCDA0EF1BE /* PublicKey.swift */,
				F57FCA81492B345D1F9CFEEC5C34A5ED /* Signature.swift */,
				B4CCD740A63A8DFCA26C239DDBDB96DF /* SwiftyRSA.h */,
				8DDF1216CE80B22931BA68C8F85FE0F5 /* SwiftyRSA.swift */,
				538C92C5E3E3C86AECBA390239A594AB /* SwiftyRSAError.swift */,
				CDBA8B9ECD8E0EB8B266BD858A81F198 /* ObjC */,
				EE3EBA5C471895E7425AE9BBA6E7E807 /* Support Files */,
			);
			name = SwiftyRSA;
			path = SwiftyRSA;
			sourceTree = "<group>";
		};
		424483770181C45BDF84C3D2F26FD255 /* SearchTextField */ = {
			isa = PBXGroup;
			children = (
				9A06F70B89715E01A0893C8362087428 /* SearchTextField.swift */,
				CEB515FE5279F6C6AFE5E316B6230A0A /* Support Files */,
			);
			name = SearchTextField;
			path = SearchTextField;
			sourceTree = "<group>";
		};
		5FEDE8DA639EDAAE06756D73F718F036 /* Support Files */ = {
			isa = PBXGroup;
			children = (
				D5F1C3C81B5CFF73D1755A9E117B3A72 /* UICountingLabel.modulemap */,
				F7944AE76806ED70739D8791003AD3EA /* UICountingLabel.xcconfig */,
				3843FB85F786F3F3B6CAAE7CB98F167B /* UICountingLabel-dummy.m */,
				DF7E7366E6B3D6CBF37B206F255D5E0B /* UICountingLabel-Info.plist */,
				74C711B571C8BB04ADC7A2048BDC715F /* UICountingLabel-prefix.pch */,
				354361AC6C6EA6ADE8D0F6E664634EBD /* UICountingLabel-umbrella.h */,
			);
			name = "Support Files";
			path = "../Target Support Files/UICountingLabel";
			sourceTree = "<group>";
		};
		677EC1A1D55FE3B03653727C87AE8141 /* CryptoSwift */ = {
			isa = PBXGroup;
			children = (
				6555BD5D60BF2799D17AB86BFA3E5985 /* AEAD.swift */,
				5AA5B4923199B9059132354E4E2BC131 /* AEADChaCha20Poly1305.swift */,
				DAC8243FA1DABE559D29806EE1CEC4AF /* AES.swift */,
				21A1B43BEB8DDB5426DA4B31077F253F /* AES+Foundation.swift */,
				9A3FC9CB7EF58CD9BC34826AEFFBC88A /* AES.Cryptors.swift */,
				5E8B4E218AAE58BCF0821D9891DF3A6E /* Array+Extension.swift */,
				0DCCBB9F42961C89E9391D946DBF373D /* Array+Foundation.swift */,
				CE8928A4FED1F1814C3BEFEB862B04A5 /* Authenticator.swift */,
				C1905B5EA0CFE524FFD1EDE17E75A341 /* BatchedCollection.swift */,
				9FA77EB45FC5D0FDC52444435A2C6E73 /* Bit.swift */,
				5736604C4FBF4ADBEEE5447B83AB6A95 /* BlockCipher.swift */,
				53F2C57113272C15F19E6092B6B501FE /* BlockDecryptor.swift */,
				561280039079191ECE2F6BF0D99B92D4 /* BlockEncryptor.swift */,
				AEEEEB059EA84034CA632338D4A7EBA0 /* BlockMode.swift */,
				3C5C91B3111A69BE46C010BD3EBFF646 /* BlockModeOptions.swift */,
				E38BC445C4B07E17FE0BD9E75CBBE57D /* Blowfish.swift */,
				03642E6749EFE10AA9007B48A824C5D9 /* Blowfish+Foundation.swift */,
				8F4ADF47BB7E568D4B6692EB973A70DA /* CBC.swift */,
				384A3E14D24D2C3DBF001B141FD43970 /* CBCMAC.swift */,
				10C84B62EF768D05DBBD51791B5957A5 /* CCM.swift */,
				7FAA74D2D76ED87E1D6B03DD343FA271 /* CFB.swift */,
				0C32862E2F90BFE8DABF309F8048E910 /* ChaCha20.swift */,
				0446C33E00E9ED75DD2DEE11E68C3090 /* ChaCha20+Foundation.swift */,
				E27DFF2B893ED950F384108F47D50B3E /* Checksum.swift */,
				E0197056A171C930208A03946354BB12 /* Cipher.swift */,
				163A0C406C3196919B47139E7310C24A /* CipherModeWorker.swift */,
				56B091156C50B07A51382F95FD380733 /* CMAC.swift */,
				A96C0EB08CF6B56B8C8CDABD6453FE09 /* Collection+Extension.swift */,
				414139C77A42F3AD3B62C67444382B69 /* CompactMap.swift */,
				EFE55DF7D30B561B96717E1215BBBF1F /* Cryptor.swift */,
				E8B9ABB89E41870157EF7CDD6E00B3B5 /* Cryptors.swift */,
				77D817DC6C77F2022453677BB2BB3FE9 /* CTR.swift */,
				497B289C9A77C425DB0E5F46502A519F /* Data+Extension.swift */,
				311CECE9DBCF8F558D9538E93A62E427 /* Digest.swift */,
				FC49A202CEFE9E2E5D35D0A4640BABD7 /* DigestType.swift */,
				588E58BB683D8D504824617154B51A94 /* ECB.swift */,
				5D52BE46E56B29956006B4043DAF550D /* GCM.swift */,
				37D9D859F9AA3CEC556164D55619DAA8 /* Generics.swift */,
				B0759217820197CD7F9D5227A1EE1851 /* HKDF.swift */,
				D831141D98C7D04880AEDD2CED4C9E0F /* HMAC.swift */,
				5997F7E620F30CAB593190BBCDC6664E /* HMAC+Foundation.swift */,
				5E1B4D666A46B4E80E3592FA16248BA7 /* Int+Extension.swift */,
				0F613B348E9C3D64D03D72EE3E6527E8 /* ISO78164Padding.swift */,
				B3C6DD26B15C6EF57D27D52B1A623DD6 /* MD5.swift */,
				85B9B2D18A17258619E0F91999565690 /* NoPadding.swift */,
				D7679E41476302C5A9F265E5DC46C00F /* OFB.swift */,
				A976041594A4B65D0BA9B73F2376DC31 /* Operators.swift */,
				8874D8EB0FCFAE7FD82B3A652AF79A15 /* Padding.swift */,
				89B6F0747E76BE17DFACAF88DA1917F0 /* PBKDF1.swift */,
				3DB9271ADDABF486D18E1B1DEE2C3C28 /* PBKDF2.swift */,
				4505522EF1BEB28D098A21B5B35C2C97 /* PCBC.swift */,
				C0D9A55FE9F12A8E42F813AE00E9ABB6 /* PKCS5.swift */,
				74ADA3F1CD4A40B7DC0DE25CBACA34F4 /* PKCS7.swift */,
				44D282F92FC27AE174645EBFB299CA06 /* PKCS7Padding.swift */,
				4EC8443E8DA53BE4F5A4353711BAAF68 /* Poly1305.swift */,
				99F29818426853A0D5E105C8ED3679E6 /* Rabbit.swift */,
				97CEFAF872C059E65C3FFFD11C401C74 /* Rabbit+Foundation.swift */,
				F2D73AAFC4750B44C38824F056CF7B29 /* Scrypt.swift */,
				E97A21143D95F4545F266B10F8F98394 /* SecureBytes.swift */,
				A9B01C7713CAE1AD130FBE8D2E941F07 /* SHA1.swift */,
				2A968BFD2713F4F6A63BBDA09CDE8BD2 /* SHA2.swift */,
				A8F5990621DBC14F22F7CA85D724A42B /* SHA3.swift */,
				85396750919018666A3835F913BB09A4 /* StreamDecryptor.swift */,
				68F202109DF57652F7DEBB204698F1C7 /* StreamEncryptor.swift */,
				D282779FA4AAF87C7ED57D9C643BE339 /* String+Extension.swift */,
				AD3818EBEA66225131E2DA01A34F6818 /* String+FoundationExtension.swift */,
				BD2CCB31791EFC6692191C5DEB09684F /* UInt128.swift */,
				D53B855B5DB545093B2C69CE9866EC3B /* UInt16+Extension.swift */,
				4AAA64B7C2CD54FF4D6E5D5EF01618F0 /* UInt32+Extension.swift */,
				76FEED08BEF1B3433DBEF4B8DC421C2E /* UInt64+Extension.swift */,
				AF07109FAF08C5F90BB7A01CA1730738 /* UInt8+Extension.swift */,
				A6D5DD42E6E0BF46CC6D9FC5499EC084 /* Updatable.swift */,
				DB90182DE441AB6B6F8F85E13342DEAA /* Utils.swift */,
				CF43D7DD798035DFB765D048FF7BEEFB /* Utils+Foundation.swift */,
				4112402F95F5026E2113DE057CF42934 /* ZeroPadding.swift */,
				1C9D2E97ABFE3ED7BE44AFFC5E27C5D7 /* Support Files */,
			);
			name = CryptoSwift;
			path = CryptoSwift;
			sourceTree = "<group>";
		};
		832EB6A085ABEA0C4F04AD4B55DF1950 /* Pods */ = {
			isa = PBXGroup;
			children = (
				677EC1A1D55FE3B03653727C87AE8141 /* CryptoSwift */,
				EDCF08F6A76E1CC5D7A517090C4A5EA2 /* DropDown */,
				C51835C483FCB2CAE19EBA2663DF9A1D /* HanekeSwift */,
				424483770181C45BDF84C3D2F26FD255 /* SearchTextField */,
				2562CFCFD35E1739993CD95A73CEEAA6 /* SwiftyRSA */,
				E974683D9BD6B502526110B4CE450D24 /* Toast-Swift */,
				EBFF0F4E8E5CBFEE99D8440E9026548B /* UICountingLabel */,
				048C064A8AC63CA34DEFF735917FD520 /* UIImageViewAlignedSwift */,
			);
			name = Pods;
			sourceTree = "<group>";
		};
		A319627566B39CEF13F71B8F37EE3BD5 /* Support Files */ = {
			isa = PBXGroup;
			children = (
				6CD81539527FD43E820BB32F678EE3F7 /* UIImageViewAlignedSwift.modulemap */,
				5BAE407A4C8DDE0603BF9218F4CDB380 /* UIImageViewAlignedSwift.xcconfig */,
				C8CB05D12CD8F804CF95CDA3175AE919 /* UIImageViewAlignedSwift-dummy.m */,
				873E67D9E339625F6D02D6ACCAE9AF96 /* UIImageViewAlignedSwift-Info.plist */,
				6C7ADC740870FFB272639FE4F1A23CE9 /* UIImageViewAlignedSwift-prefix.pch */,
				5346B2139BD78354980B10E654E4996C /* UIImageViewAlignedSwift-umbrella.h */,
			);
			name = "Support Files";
			path = "../Target Support Files/UIImageViewAlignedSwift";
			sourceTree = "<group>";
		};
		B205953113FA2140C7E6096D55AE7E49 /* iOS */ = {
			isa = PBXGroup;
			children = (
				872B5086551F50A0AF41FA1F4A724CE3 /* Foundation.framework */,
				9DB9746E72887DE8BC9170241F14AF06 /* QuartzCore.framework */,
				722534F6411E8B9BCE893BDE5D2467BB /* Security.framework */,
				09AAC7F76CC23CB321F5353A74BEFA79 /* UIKit.framework */,
			);
			name = iOS;
			sourceTree = "<group>";
		};
		BA4F31F07263C99FC76E66D632A59F09 /* Frameworks */ = {
			isa = PBXGroup;
			children = (
				B205953113FA2140C7E6096D55AE7E49 /* iOS */,
			);
			name = Frameworks;
			sourceTree = "<group>";
		};
		C51835C483FCB2CAE19EBA2663DF9A1D /* HanekeSwift */ = {
			isa = PBXGroup;
			children = (
				E11D15A6AD3D4A502926381378C0B7E4 /* Cache.swift */,
				D166A259A38FA6F0E8EB4106B5CCB829 /* CGSize+Swift.swift */,
				6473F3C8B1C9B4E5ACA6D5CAB941CD7F /* CryptoSwiftMD5.swift */,
				7410B65F985DCD2CC702E9792B4C694F /* Data.swift */,
				A0FC3BCD05FACABD7CF002B8ACC1B2AA /* DiskCache.swift */,
				3DD29340DD9BA984CE134B8572206264 /* DiskFetcher.swift */,
				7AF5B9A8B35919EBF1E7987E87F81709 /* Fetch.swift */,
				82E88C0CDD618BFD4FB39B0755CF1E65 /* Fetcher.swift */,
				C87EA69C15713C0A23D2E005C3792555 /* Format.swift */,
				F35F693C855D7B269FD53A20244C3955 /* Haneke.swift */,
				DAA506F07F16BEB8CFF16A31E988A0B9 /* Log.swift */,
				66382DB9C2598B23616EE01BF9C6E3E1 /* NetworkFetcher.swift */,
				477EB253F3E449082B12CD3EFDEA5FF4 /* NSFileManager+Haneke.swift */,
				85ECE35EA5820165C201865C862EE93D /* NSHTTPURLResponse+Haneke.swift */,
				85B5DE67A67FC90BFD95CA70C85982E8 /* NSURLResponse+Haneke.swift */,
				81DDFE168DA3CD338A2EFA66D3CD1DBA /* String+Haneke.swift */,
				9A97EF0D3413C526D9870A40195CE201 /* UIButton+Haneke.swift */,
				317E93FFE686FDC54DA51675CA0DBC9D /* UIImage+Haneke.swift */,
				7FE28E20DAD0143119E0EEEA3B3B9042 /* UIImageView+Haneke.swift */,
				6FA954CD7F0227940BDE71396E7FEE4D /* UIView+Haneke.swift */,
				E782284C2657462B10C7E38BCA50172C /* Support Files */,
			);
			name = HanekeSwift;
			path = HanekeSwift;
			sourceTree = "<group>";
		};
		C63FF7172AE79097D2C4909726FC53C1 /* Resources */ = {
			isa = PBXGroup;
			children = (
				E50EB430555201E872E1719A687AD3B6 /* DropDownCell.xib */,
			);
			name = Resources;
			sourceTree = "<group>";
		};
		CDBA8B9ECD8E0EB8B266BD858A81F198 /* ObjC */ = {
			isa = PBXGroup;
			children = (
				7B2D0B50068E7EFB059506658AFFBD46 /* SwiftyRSA+ObjC.swift */,
			);
			name = ObjC;
			sourceTree = "<group>";
		};
		CEB515FE5279F6C6AFE5E316B6230A0A /* Support Files */ = {
			isa = PBXGroup;
			children = (
				7F458253F1833EB6D158C1F8C2C54ED7 /* SearchTextField.modulemap */,
				5490202773C5F5BB51A75758C19E0265 /* SearchTextField.xcconfig */,
				CE5F3CAE0DA3C05B601CC9E3C45A4B11 /* SearchTextField-dummy.m */,
				B7DFEECE0191A7EDB7CE0FC2BF198C4E /* SearchTextField-Info.plist */,
				E464E093AA476761DD7ED9941892F050 /* SearchTextField-prefix.pch */,
				C6A3C2F705942245F919D30A761BDCA3 /* SearchTextField-umbrella.h */,
			);
			name = "Support Files";
			path = "../Target Support Files/SearchTextField";
			sourceTree = "<group>";
		};
		CF1408CF629C7361332E53B88F7BD30C = {
			isa = PBXGroup;
			children = (
				9D940727FF8FB9C785EB98E56350EF41 /* Podfile */,
				BA4F31F07263C99FC76E66D632A59F09 /* Frameworks */,
				832EB6A085ABEA0C4F04AD4B55DF1950 /* Pods */,
				F9F3313F0584411C7F46E9A284EA4578 /* Products */,
				E7D007AEF0AC01821594133413573485 /* Targets Support Files */,
			);
			sourceTree = "<group>";
		};
		E782284C2657462B10C7E38BCA50172C /* Support Files */ = {
			isa = PBXGroup;
			children = (
				C94C4E6BBAFCD6A471E0E4AC1330A178 /* HanekeSwift.modulemap */,
				C14CFCDF4A1BEA16C6B76D45F8A49885 /* HanekeSwift.xcconfig */,
				D35DC0BF2A27BFE6336DB04E0DD7B91D /* HanekeSwift-dummy.m */,
				F27CD18C4E171FD0110A86669C77372A /* HanekeSwift-Info.plist */,
				2E0AF0066A92BA3B70028D66C116BC76 /* HanekeSwift-prefix.pch */,
				3BAEA708B4FAEEA61CBA36C44F945CAC /* HanekeSwift-umbrella.h */,
			);
			name = "Support Files";
			path = "../Target Support Files/HanekeSwift";
			sourceTree = "<group>";
		};
		E7D007AEF0AC01821594133413573485 /* Targets Support Files */ = {
			isa = PBXGroup;
			children = (
				18EC4F6AB8136B0235FF91AD2EB400E1 /* Pods-TIME */,
			);
			name = "Targets Support Files";
			sourceTree = "<group>";
		};
		E974683D9BD6B502526110B4CE450D24 /* Toast-Swift */ = {
			isa = PBXGroup;
			children = (
				1B3AF6780FD86F1A265AAC3B89C5A73F /* Toast.swift */,
				08B3090862486A8C9E3C90211122DA3F /* Support Files */,
			);
			name = "Toast-Swift";
			path = "Toast-Swift";
			sourceTree = "<group>";
		};
		EBFF0F4E8E5CBFEE99D8440E9026548B /* UICountingLabel */ = {
			isa = PBXGroup;
			children = (
				916E2976E013E912C1363D1EAD2F5DA4 /* UICountingLabel.h */,
				310C9B37988DF0587BF7F3BFAAD887DF /* UICountingLabel.m */,
				5FEDE8DA639EDAAE06756D73F718F036 /* Support Files */,
			);
			name = UICountingLabel;
			path = UICountingLabel;
			sourceTree = "<group>";
		};
		EDCF08F6A76E1CC5D7A517090C4A5EA2 /* DropDown */ = {
			isa = PBXGroup;
			children = (
				AEF19ABA1E1A75DFBC99D41E656EF241 /* DPDConstants.swift */,
				FFAB79E8A5CD501159ABF5DF310CA596 /* DPDKeyboardListener.swift */,
				39AFFF156DA2CE028D8D0123D6F53749 /* DPDUIView+Extension.swift */,
				7245BCB9244B3F2CA79C4EF4873D5186 /* DropDown.swift */,
				F3EE2777B47B56EC8D9A3C65F6225914 /* DropDown+Appearance.swift */,
				4C090379D011CC694F93666F3DEA78FB /* DropDownCell.swift */,
				C63FF7172AE79097D2C4909726FC53C1 /* Resources */,
				FFDADC39CAFF7827E378AC86FB660052 /* Support Files */,
			);
			name = DropDown;
			path = DropDown;
			sourceTree = "<group>";
		};
		EE3EBA5C471895E7425AE9BBA6E7E807 /* Support Files */ = {
			isa = PBXGroup;
			children = (
				1BD5C4B312E0E107499FB73ECA77211F /* SwiftyRSA.modulemap */,
				738C294F4F67F02FB8921A9BA260688A /* SwiftyRSA.xcconfig */,
				143149B2ED72BCC26C4DD68006CB45FD /* SwiftyRSA-dummy.m */,
				17BAFBCB9E8676EFCF67145864ADA50E /* SwiftyRSA-Info.plist */,
				482CF2025C9C6C308050EFDFF2FD3037 /* SwiftyRSA-prefix.pch */,
				10B60369DA7CB47C201E5291A3129D4D /* SwiftyRSA-umbrella.h */,
			);
			name = "Support Files";
			path = "../Target Support Files/SwiftyRSA";
			sourceTree = "<group>";
		};
		F9F3313F0584411C7F46E9A284EA4578 /* Products */ = {
			isa = PBXGroup;
			children = (
				DDD7C5650E1D304C44BFA01570484D9D /* CryptoSwift.framework */,
				F4AA028B4A8FBFF3CD64C1698FBCFB62 /* DropDown.framework */,
				36AC70882794678DF96E8EA7C9112869 /* Haneke.framework */,
				8B1E5BF742EB37FD6D1FC0E8615F5491 /* Pods_TIME.framework */,
				4E27274BF9BC9D9A0687AC741E6A1EE6 /* SearchTextField.framework */,
				7B3B2876C2EBC5BCBB4D8D2173C610D0 /* SwiftyRSA.framework */,
				1D29D7E055019D92C4F22DEDA2CB3E30 /* Toast_Swift.framework */,
				CDC4210BA38CD5FE5658C8F05966C6B0 /* UICountingLabel.framework */,
				917D10C2A26EC4DC1BD735C6B8927FB2 /* UIImageViewAlignedSwift.framework */,
			);
			name = Products;
			sourceTree = "<group>";
		};
		FFDADC39CAFF7827E378AC86FB660052 /* Support Files */ = {
			isa = PBXGroup;
			children = (
				791E586C1B55D8E4FF54F0E2F0AF413C /* DropDown.modulemap */,
				BC57838570162C6BAD7490F757DF9F72 /* DropDown.xcconfig */,
				9E6DD80A37DE870207A5E37EAFA8F50C /* DropDown-dummy.m */,
				CD1285E2D4CA01947967CCFCFBE871CF /* DropDown-Info.plist */,
				79B1B56B0DCC5BA74E184D07981407E3 /* DropDown-prefix.pch */,
				ECD466B01033284DF0291B9AFF62AA36 /* DropDown-umbrella.h */,
			);
			name = "Support Files";
			path = "../Target Support Files/DropDown";
			sourceTree = "<group>";
		};
/* End PBXGroup section */

/* Begin PBXHeadersBuildPhase section */
		223C71F212996A7E98A695AEAFE147F3 /* Headers */ = {
			isa = PBXHeadersBuildPhase;
			buildActionMask = 2147483647;
			files = (
				23C455ADAC0D3819A08EC74BC0ECD871 /* UICountingLabel-umbrella.h in Headers */,
				03D088DC89A6B8EEC8DD07D06C8B1600 /* UICountingLabel.h in Headers */,
			);
			runOnlyForDeploymentPostprocessing = 0;
		};
		2BB5683F7D1AA8FB2F94DA252A664DB8 /* Headers */ = {
			isa = PBXHeadersBuildPhase;
			buildActionMask = 2147483647;
			files = (
				9518195DB69E904D77247E0A55A0043C /* DropDown-umbrella.h in Headers */,
			);
			runOnlyForDeploymentPostprocessing = 0;
		};
		42CD462DC68B7CACA90DE5F153066139 /* Headers */ = {
			isa = PBXHeadersBuildPhase;
			buildActionMask = 2147483647;
			files = (
				E89D6507F6EF292A8DF23D781594BCF6 /* Pods-TIME-umbrella.h in Headers */,
			);
			runOnlyForDeploymentPostprocessing = 0;
		};
		5F2F84DCDF65ABB886C1F8536676E048 /* Headers */ = {
			isa = PBXHeadersBuildPhase;
			buildActionMask = 2147483647;
			files = (
				1AA57098FFA5AC350D708AC3C1A2F27E /* Toast-Swift-umbrella.h in Headers */,
			);
			runOnlyForDeploymentPostprocessing = 0;
		};
		709DAB71C5595424D21973A3833F1C93 /* Headers */ = {
			isa = PBXHeadersBuildPhase;
			buildActionMask = 2147483647;
			files = (
				639C6438CD01AE7A36FE1E551F2E7A8F /* CryptoSwift-umbrella.h in Headers */,
			);
			runOnlyForDeploymentPostprocessing = 0;
		};
		8AEBE8401F0D264A79D50D54BEAC12AA /* Headers */ = {
			isa = PBXHeadersBuildPhase;
			buildActionMask = 2147483647;
			files = (
				2065AB574009FFA99EEA5B161412DAD0 /* HanekeSwift-umbrella.h in Headers */,
			);
			runOnlyForDeploymentPostprocessing = 0;
		};
		B28826BE22F0934EFCD6E1E25945905A /* Headers */ = {
			isa = PBXHeadersBuildPhase;
			buildActionMask = 2147483647;
			files = (
				6B7886697D4D2A10DEE00EC558F954B1 /* SearchTextField-umbrella.h in Headers */,
			);
			runOnlyForDeploymentPostprocessing = 0;
		};
		BF5E2AD7F935EC259BCB47531D5E8978 /* Headers */ = {
			isa = PBXHeadersBuildPhase;
			buildActionMask = 2147483647;
			files = (
				1D378182A5AD9B137D35131C873B2C58 /* UIImageViewAlignedSwift-umbrella.h in Headers */,
			);
			runOnlyForDeploymentPostprocessing = 0;
		};
		C538257ABB96955F805459B6C67D392F /* Headers */ = {
			isa = PBXHeadersBuildPhase;
			buildActionMask = 2147483647;
			files = (
				DC0EEDF00E090F57258E3E0118BB08C7 /* NSData+SHA.h in Headers */,
				60B6E0692ACBDECA26C0068EFCEE0E93 /* SwiftyRSA-umbrella.h in Headers */,
				0FE7D6D2CC67793AC3384BE0FEFE811E /* SwiftyRSA.h in Headers */,
			);
			runOnlyForDeploymentPostprocessing = 0;
		};
/* End PBXHeadersBuildPhase section */

/* Begin PBXNativeTarget section */
		2522EF415E044F4D9412AD2271B3CD51 /* SwiftyRSA */ = {
			isa = PBXNativeTarget;
			buildConfigurationList = 4A47A23B216AFDB855014C364A0206EA /* Build configuration list for PBXNativeTarget "SwiftyRSA" */;
			buildPhases = (
				C538257ABB96955F805459B6C67D392F /* Headers */,
				0351B6A967E0818CC7B3D97DA6C90999 /* Sources */,
				271C7F1850E021AD28CF684A9E97FE1E /* Frameworks */,
				137E9BB507073F5E775447D169B5DD4F /* Resources */,
			);
			buildRules = (
			);
			dependencies = (
			);
			name = SwiftyRSA;
			productName = SwiftyRSA;
			productReference = 7B3B2876C2EBC5BCBB4D8D2173C610D0 /* SwiftyRSA.framework */;
			productType = "com.apple.product-type.framework";
		};
		36736A5141098678428A24DD7FB4B85A /* CryptoSwift */ = {
			isa = PBXNativeTarget;
			buildConfigurationList = CF129DCD30773EF2C3A3E9B2EFFB4A7E /* Build configuration list for PBXNativeTarget "CryptoSwift" */;
			buildPhases = (
				709DAB71C5595424D21973A3833F1C93 /* Headers */,
				E10910BF4AF974BC2147F5D7766DE803 /* Sources */,
				E0B8A7B2CF1F2164CC1A302E7AFABD5B /* Frameworks */,
				7ACD25997C01FD960F9B4331D0A5D21F /* Resources */,
			);
			buildRules = (
			);
			dependencies = (
			);
			name = CryptoSwift;
			productName = CryptoSwift;
			productReference = DDD7C5650E1D304C44BFA01570484D9D /* CryptoSwift.framework */;
			productType = "com.apple.product-type.framework";
		};
		40254F4F5279545D356EBD100B2CC24E /* Pods-TIME */ = {
			isa = PBXNativeTarget;
			buildConfigurationList = F06762448CCA5963D374CE0C9E3EA464 /* Build configuration list for PBXNativeTarget "Pods-TIME" */;
			buildPhases = (
				42CD462DC68B7CACA90DE5F153066139 /* Headers */,
				ABC9F92DBAB141BB853C54C408F0C48C /* Sources */,
				B41224DD81681F069900D0A3D84E77AF /* Frameworks */,
				25E5829E59297437EC9BC482621B5113 /* Resources */,
			);
			buildRules = (
			);
			dependencies = (
				D01DDE6C0AC663D2ABF7436474E1F75E /* PBXTargetDependency */,
				6A400310882758C778028BE42ED4BE39 /* PBXTargetDependency */,
				64B9E5AAED70C155171C8D2B582089D4 /* PBXTargetDependency */,
				3D00796BA0F472FBEFFDA7ECB28CA8BF /* PBXTargetDependency */,
				D4413ADCDD26B377DE15E48831F2D1CC /* PBXTargetDependency */,
				8F0F09BA9E30EAB4833C84D397BC4EDF /* PBXTargetDependency */,
				9FAAAF901F55DBE1999C3ECC49FA4BCA /* PBXTargetDependency */,
				90A37CD8DC8D8A684F5274EC0D9FBA0C /* PBXTargetDependency */,
			);
			name = "Pods-TIME";
			productName = "Pods-TIME";
			productReference = 8B1E5BF742EB37FD6D1FC0E8615F5491 /* Pods_TIME.framework */;
			productType = "com.apple.product-type.framework";
		};
		4B5B8083350D0E6334FAED3D21EF4677 /* UICountingLabel */ = {
			isa = PBXNativeTarget;
			buildConfigurationList = 7110E6F7E7EF1BFD11415F0E70966130 /* Build configuration list for PBXNativeTarget "UICountingLabel" */;
			buildPhases = (
				223C71F212996A7E98A695AEAFE147F3 /* Headers */,
				E6DC94C3BC9F3670CDD682777CB87C3C /* Sources */,
				D87E56820531F9817DFD65B712362CEE /* Frameworks */,
				F17B673194E2C6C16060CDBCC063A388 /* Resources */,
			);
			buildRules = (
			);
			dependencies = (
			);
			name = UICountingLabel;
			productName = UICountingLabel;
			productReference = CDC4210BA38CD5FE5658C8F05966C6B0 /* UICountingLabel.framework */;
			productType = "com.apple.product-type.framework";
		};
		53F3EEABF133C4E6673A5F4986FE348B /* UIImageViewAlignedSwift */ = {
			isa = PBXNativeTarget;
			buildConfigurationList = E0A194564B4934CA36E7FC620004CF56 /* Build configuration list for PBXNativeTarget "UIImageViewAlignedSwift" */;
			buildPhases = (
				BF5E2AD7F935EC259BCB47531D5E8978 /* Headers */,
				9B67895A96BE74FF5F9C49992B278C25 /* Sources */,
				8826234744AA90177F662B806593347F /* Frameworks */,
				861ADC6D44BED72E6333DDB9AFBCF30F /* Resources */,
			);
			buildRules = (
			);
			dependencies = (
			);
			name = UIImageViewAlignedSwift;
			productName = UIImageViewAlignedSwift;
			productReference = 917D10C2A26EC4DC1BD735C6B8927FB2 /* UIImageViewAlignedSwift.framework */;
			productType = "com.apple.product-type.framework";
		};
		69A9094D825E23394788DC15D314DD2E /* Toast-Swift */ = {
			isa = PBXNativeTarget;
			buildConfigurationList = 82030D120061378BBED20D6417311239 /* Build configuration list for PBXNativeTarget "Toast-Swift" */;
			buildPhases = (
				5F2F84DCDF65ABB886C1F8536676E048 /* Headers */,
				1125A55EF2624A4D844E473BDA39D5FA /* Sources */,
				36AFFB68BFB619E8E59E160FC6E6D541 /* Frameworks */,
				561615CEF7D4C500B6F44D3F853597A1 /* Resources */,
			);
			buildRules = (
			);
			dependencies = (
			);
			name = "Toast-Swift";
			productName = "Toast-Swift";
			productReference = 1D29D7E055019D92C4F22DEDA2CB3E30 /* Toast_Swift.framework */;
			productType = "com.apple.product-type.framework";
		};
		6D35C0EB1FCD627E1A823D34BB9DD77E /* SearchTextField */ = {
			isa = PBXNativeTarget;
			buildConfigurationList = 9A4DAD0223B1AF01CE27C2B060554746 /* Build configuration list for PBXNativeTarget "SearchTextField" */;
			buildPhases = (
				B28826BE22F0934EFCD6E1E25945905A /* Headers */,
				DB73EA1FF9E72F473003709826AE4186 /* Sources */,
				166F168B4D9CF90F6292D249C15600DF /* Frameworks */,
				E548415671092DE422E25D1672348BDF /* Resources */,
			);
			buildRules = (
			);
			dependencies = (
			);
			name = SearchTextField;
			productName = SearchTextField;
			productReference = 4E27274BF9BC9D9A0687AC741E6A1EE6 /* SearchTextField.framework */;
			productType = "com.apple.product-type.framework";
		};
		90F4FA6777F28B26A4842A4875B97607 /* DropDown */ = {
			isa = PBXNativeTarget;
			buildConfigurationList = EBED57D13F9A2559E14BCD92E7CFF597 /* Build configuration list for PBXNativeTarget "DropDown" */;
			buildPhases = (
				2BB5683F7D1AA8FB2F94DA252A664DB8 /* Headers */,
				76B74CAE09D1153D8D0EB98437FE04B5 /* Sources */,
				9727840973A9C2692E58F7089A7C243E /* Frameworks */,
				D0143B72ED2669C4E98A5B8BBCE72151 /* Resources */,
			);
			buildRules = (
			);
			dependencies = (
			);
			name = DropDown;
			productName = DropDown;
			productReference = F4AA028B4A8FBFF3CD64C1698FBCFB62 /* DropDown.framework */;
			productType = "com.apple.product-type.framework";
		};
		A6A9E2ACCB7D40C09FB3973F2B9AB591 /* HanekeSwift */ = {
			isa = PBXNativeTarget;
			buildConfigurationList = FAA79383117153BB80DA08A0838B2A27 /* Build configuration list for PBXNativeTarget "HanekeSwift" */;
			buildPhases = (
				8AEBE8401F0D264A79D50D54BEAC12AA /* Headers */,
				2D2CC40784F9138907B579AC696BE539 /* Sources */,
				0000664F88506BC31F31A2CE76D17404 /* Frameworks */,
				54DDFAEB70778F87B665BEC3BA353922 /* Resources */,
			);
			buildRules = (
			);
			dependencies = (
			);
			name = HanekeSwift;
			productName = HanekeSwift;
			productReference = 36AC70882794678DF96E8EA7C9112869 /* Haneke.framework */;
			productType = "com.apple.product-type.framework";
		};
/* End PBXNativeTarget section */

/* Begin PBXProject section */
		BFDFE7DC352907FC980B868725387E98 /* Project object */ = {
			isa = PBXProject;
			attributes = {
				LastSwiftUpdateCheck = 1100;
				LastUpgradeCheck = 1100;
			};
			buildConfigurationList = 4821239608C13582E20E6DA73FD5F1F9 /* Build configuration list for PBXProject "Pods" */;
			compatibilityVersion = "Xcode 10.0";
			developmentRegion = en;
			hasScannedForEncodings = 0;
			knownRegions = (
				en,
				Base,
			);
			mainGroup = CF1408CF629C7361332E53B88F7BD30C;
			productRefGroup = F9F3313F0584411C7F46E9A284EA4578 /* Products */;
			projectDirPath = "";
			projectRoot = "";
			targets = (
				36736A5141098678428A24DD7FB4B85A /* CryptoSwift */,
				90F4FA6777F28B26A4842A4875B97607 /* DropDown */,
				A6A9E2ACCB7D40C09FB3973F2B9AB591 /* HanekeSwift */,
				40254F4F5279545D356EBD100B2CC24E /* Pods-TIME */,
				6D35C0EB1FCD627E1A823D34BB9DD77E /* SearchTextField */,
				2522EF415E044F4D9412AD2271B3CD51 /* SwiftyRSA */,
				69A9094D825E23394788DC15D314DD2E /* Toast-Swift */,
				4B5B8083350D0E6334FAED3D21EF4677 /* UICountingLabel */,
				53F3EEABF133C4E6673A5F4986FE348B /* UIImageViewAlignedSwift */,
			);
		};
/* End PBXProject section */

/* Begin PBXResourcesBuildPhase section */
		137E9BB507073F5E775447D169B5DD4F /* Resources */ = {
			isa = PBXResourcesBuildPhase;
			buildActionMask = 2147483647;
			files = (
			);
			runOnlyForDeploymentPostprocessing = 0;
		};
		25E5829E59297437EC9BC482621B5113 /* Resources */ = {
			isa = PBXResourcesBuildPhase;
			buildActionMask = 2147483647;
			files = (
			);
			runOnlyForDeploymentPostprocessing = 0;
		};
		54DDFAEB70778F87B665BEC3BA353922 /* Resources */ = {
			isa = PBXResourcesBuildPhase;
			buildActionMask = 2147483647;
			files = (
			);
			runOnlyForDeploymentPostprocessing = 0;
		};
		561615CEF7D4C500B6F44D3F853597A1 /* Resources */ = {
			isa = PBXResourcesBuildPhase;
			buildActionMask = 2147483647;
			files = (
			);
			runOnlyForDeploymentPostprocessing = 0;
		};
		7ACD25997C01FD960F9B4331D0A5D21F /* Resources */ = {
			isa = PBXResourcesBuildPhase;
			buildActionMask = 2147483647;
			files = (
			);
			runOnlyForDeploymentPostprocessing = 0;
		};
		861ADC6D44BED72E6333DDB9AFBCF30F /* Resources */ = {
			isa = PBXResourcesBuildPhase;
			buildActionMask = 2147483647;
			files = (
			);
			runOnlyForDeploymentPostprocessing = 0;
		};
		D0143B72ED2669C4E98A5B8BBCE72151 /* Resources */ = {
			isa = PBXResourcesBuildPhase;
			buildActionMask = 2147483647;
			files = (
				EB3D83C05EC7793D23A1192C11B9F631 /* DropDownCell.xib in Resources */,
			);
			runOnlyForDeploymentPostprocessing = 0;
		};
		E548415671092DE422E25D1672348BDF /* Resources */ = {
			isa = PBXResourcesBuildPhase;
			buildActionMask = 2147483647;
			files = (
			);
			runOnlyForDeploymentPostprocessing = 0;
		};
		F17B673194E2C6C16060CDBCC063A388 /* Resources */ = {
			isa = PBXResourcesBuildPhase;
			buildActionMask = 2147483647;
			files = (
			);
			runOnlyForDeploymentPostprocessing = 0;
		};
/* End PBXResourcesBuildPhase section */

/* Begin PBXSourcesBuildPhase section */
		0351B6A967E0818CC7B3D97DA6C90999 /* Sources */ = {
			isa = PBXSourcesBuildPhase;
			buildActionMask = 2147483647;
			files = (
				63636DDE65C85AA0DD322CBA313C425B /* Asn1Parser.swift in Sources */,
				D32351161C03D8FF38B2A03012A2976B /* ClearMessage.swift in Sources */,
				1EC17966FABF1336390912768294B94F /* EncryptedMessage.swift in Sources */,
				9A484B652E0F86BBBE376145B070DCEE /* Key.swift in Sources */,
				CCBEE5B61191DF056F32FCDF0D535036 /* Message.swift in Sources */,
				9CDA8F7F0F696E109AD05E4585B41DB9 /* NSData+SHA.m in Sources */,
				792D41DFFF28DDE6D32F3B7B12854530 /* PrivateKey.swift in Sources */,
				291D9E51FDA0F15E13E866DBC00545D1 /* PublicKey.swift in Sources */,
				C6903FCE8F06A321FE6FD40CB3242C6A /* Signature.swift in Sources */,
				63EBAD9BE60FD2F8197693D307475616 /* SwiftyRSA+ObjC.swift in Sources */,
				5C2A31FE6FADDF5A5A80ACF358E36CE1 /* SwiftyRSA-dummy.m in Sources */,
				9E80422A1179F22191391DA66B3ABDC7 /* SwiftyRSA.swift in Sources */,
				2FE16B70F8392BDA183CB08960506734 /* SwiftyRSAError.swift in Sources */,
			);
			runOnlyForDeploymentPostprocessing = 0;
		};
		1125A55EF2624A4D844E473BDA39D5FA /* Sources */ = {
			isa = PBXSourcesBuildPhase;
			buildActionMask = 2147483647;
			files = (
				99DDC72B827E2F2BF20EA3DE88BCC1F4 /* Toast-Swift-dummy.m in Sources */,
				60F4AC85F5E28083994B23018B109AC3 /* Toast.swift in Sources */,
			);
			runOnlyForDeploymentPostprocessing = 0;
		};
		2D2CC40784F9138907B579AC696BE539 /* Sources */ = {
			isa = PBXSourcesBuildPhase;
			buildActionMask = 2147483647;
			files = (
				5116EBD93010C89B453E12EFC531FAB9 /* Cache.swift in Sources */,
				8879006A07FC84B8C9AFFD2226E9280B /* CGSize+Swift.swift in Sources */,
				EA552EF2D3B6C544D38B2AF7E239FBEC /* CryptoSwiftMD5.swift in Sources */,
				F5E837CFCBAE5B175CB6C8C007B8FD81 /* Data.swift in Sources */,
				166AC008523399557EF2ED9F633BF442 /* DiskCache.swift in Sources */,
				4CCD24359DD37900ACB361F60B0F25A7 /* DiskFetcher.swift in Sources */,
				CFD71AE55185F7AF32789A40A270DF00 /* Fetch.swift in Sources */,
				867EFABFEF820143F2EFBAD64F053C8F /* Fetcher.swift in Sources */,
				260BB75F47D141D5B50F72178A48A30F /* Format.swift in Sources */,
				B3DA56510EC5333EAA5B3F7B79441AB1 /* Haneke.swift in Sources */,
				4FEA6D1F9EEA07B41A1C126F1FC80F0D /* HanekeSwift-dummy.m in Sources */,
				E87A2B11CF651C1281E8414AF7D8EB06 /* Log.swift in Sources */,
				BE89FABA862BF0A081838D0FD3ED351C /* NetworkFetcher.swift in Sources */,
				1D1CD171DA55F06A1DC247B79B6C28F4 /* NSFileManager+Haneke.swift in Sources */,
				B1F23FA089026B8AA1E14569C711F730 /* NSHTTPURLResponse+Haneke.swift in Sources */,
				81808C502CDCF5B0AE3F2666F5C746B8 /* NSURLResponse+Haneke.swift in Sources */,
				5C05CFC5CA8A54B4E747EF5F1A38AAC4 /* String+Haneke.swift in Sources */,
				4CA6EF9138450561F2A07CEAAFACDF59 /* UIButton+Haneke.swift in Sources */,
				1D0931BE693EF445D8E8DF61B846323E /* UIImage+Haneke.swift in Sources */,
				8426355194776A65FB64D73F669E6947 /* UIImageView+Haneke.swift in Sources */,
				02EFF6FFD97B623E6CC45F7D3DD974FD /* UIView+Haneke.swift in Sources */,
			);
			runOnlyForDeploymentPostprocessing = 0;
		};
		76B74CAE09D1153D8D0EB98437FE04B5 /* Sources */ = {
			isa = PBXSourcesBuildPhase;
			buildActionMask = 2147483647;
			files = (
				A6A567EF3B058DFB38D380A71B0A39FA /* DPDConstants.swift in Sources */,
				97C85D7A6661541F6CFD7826FB1C31B9 /* DPDKeyboardListener.swift in Sources */,
				9B0AA82E134956BE03574A64FFD91D91 /* DPDUIView+Extension.swift in Sources */,
				B5D0A8719148D958EAB75B595639792C /* DropDown+Appearance.swift in Sources */,
				5E6003C3094EE3A383CE7CCD9D66E936 /* DropDown-dummy.m in Sources */,
				7EC93D12A2ED4CEF0C6FD951E58C9B81 /* DropDown.swift in Sources */,
				398F640F2930B3286B86BFCA5095D638 /* DropDownCell.swift in Sources */,
			);
			runOnlyForDeploymentPostprocessing = 0;
		};
		9B67895A96BE74FF5F9C49992B278C25 /* Sources */ = {
			isa = PBXSourcesBuildPhase;
			buildActionMask = 2147483647;
			files = (
				8B86A9C02652DEDA7F0FFA487591CA93 /* UIImageViewAligned.swift in Sources */,
				2D62709AF766B6A8A70C169653D7F28B /* UIImageViewAlignedSwift-dummy.m in Sources */,
			);
			runOnlyForDeploymentPostprocessing = 0;
		};
		ABC9F92DBAB141BB853C54C408F0C48C /* Sources */ = {
			isa = PBXSourcesBuildPhase;
			buildActionMask = 2147483647;
			files = (
				B3A0CD7D1E85D71DF4A097CD028265DB /* Pods-TIME-dummy.m in Sources */,
			);
			runOnlyForDeploymentPostprocessing = 0;
		};
		DB73EA1FF9E72F473003709826AE4186 /* Sources */ = {
			isa = PBXSourcesBuildPhase;
			buildActionMask = 2147483647;
			files = (
				DD9DB9388BD94C7A4FC4386CE8807201 /* SearchTextField-dummy.m in Sources */,
				4861FFD208A7F52AD99F96B1D3C13674 /* SearchTextField.swift in Sources */,
			);
			runOnlyForDeploymentPostprocessing = 0;
		};
		E10910BF4AF974BC2147F5D7766DE803 /* Sources */ = {
			isa = PBXSourcesBuildPhase;
			buildActionMask = 2147483647;
			files = (
				D406408AD3C429092C748C0056F57F4E /* AEAD.swift in Sources */,
				3F570DCF459FBCAEF7BEBEB1E7A776FC /* AEADChaCha20Poly1305.swift in Sources */,
				426CB5F3990136F77B89F8132A69A57B /* AES+Foundation.swift in Sources */,
				B2AC43CEE1E7B0AAAF5B0547AE8674B1 /* AES.Cryptors.swift in Sources */,
				134486B6BD8BC8CB01BE4BEA631AD6E7 /* AES.swift in Sources */,
				22AB2DFAF50A999E0A4F1B39D86BBD22 /* Array+Extension.swift in Sources */,
				2874862B09EEBC34F6AB817103B85052 /* Array+Foundation.swift in Sources */,
				96AFFEC22E897E6CF734BE3DC859ED30 /* Authenticator.swift in Sources */,
				19269335A63E0BFDE92AFDE674075EC0 /* BatchedCollection.swift in Sources */,
				7A4268D1B543C2B556AA0A3FE9845520 /* Bit.swift in Sources */,
				AB7EAB1048CA313DBAEDF029E909A2A3 /* BlockCipher.swift in Sources */,
				17835FF4D241C465C1E8DE77787D0429 /* BlockDecryptor.swift in Sources */,
				7A1B8C98FFA2BDC6778011EAB34B7E73 /* BlockEncryptor.swift in Sources */,
				95079EB747ABB814F7A8F93BA55412E0 /* BlockMode.swift in Sources */,
				0A20F7600F2CBD181C0CE7714C555D35 /* BlockModeOptions.swift in Sources */,
				D316EC4FC47D1870440BD311E01234AA /* Blowfish+Foundation.swift in Sources */,
				D606400B4C6A364AC2805BDEEF646B5D /* Blowfish.swift in Sources */,
				BF4BD8C49C310528F1161E58568DEED9 /* CBC.swift in Sources */,
				21F1E576DE8B5033C19D021F0D80B091 /* CBCMAC.swift in Sources */,
				C99ED8C3C627F9B0FF54208B1BE18231 /* CCM.swift in Sources */,
				195FF86560484675FE8F5FC5F5C59A8E /* CFB.swift in Sources */,
				71E126AAE68C72EF78166243414E9561 /* ChaCha20+Foundation.swift in Sources */,
				E66242D7D498277B59DB9EC056928C40 /* ChaCha20.swift in Sources */,
				A84634E59A543FFB8EA2CFC277D81E44 /* Checksum.swift in Sources */,
				E3EDE3FB8AB474789E2AB3AF0F5DD99D /* Cipher.swift in Sources */,
				EF4AFC1CFCF882CCB7EE32B58F3EEEC1 /* CipherModeWorker.swift in Sources */,
				ABAE383030EFFF97B7B5DD710FC3CA0E /* CMAC.swift in Sources */,
				71AAF6BC36C80642DF197F558CCC22D7 /* Collection+Extension.swift in Sources */,
				3D235577A7DBC182DF678F058438588E /* CompactMap.swift in Sources */,
				5FEF6D0892BA1D87EC7D221553D52142 /* Cryptor.swift in Sources */,
				FE697479ADF655542BF30A62DC338F21 /* Cryptors.swift in Sources */,
				B6F7E690D73AD157A8BD67457D06FEE5 /* CryptoSwift-dummy.m in Sources */,
				95C27D152531F01BE47196C5A3F54148 /* CTR.swift in Sources */,
				84958098EB1B18C92C18D4FBFA9EF313 /* Data+Extension.swift in Sources */,
				D57C989586BB2B34028DC64627CC27EE /* Digest.swift in Sources */,
				89A8E1750B4330870251B84439C00699 /* DigestType.swift in Sources */,
				446CF4080AFFFC1CF908CDF2C28050AA /* ECB.swift in Sources */,
				5B4177C12FDD30671382AE42CDAE7F40 /* GCM.swift in Sources */,
				A8E9A002773AF697065F1B56321C5890 /* Generics.swift in Sources */,
				69C34C04A25673AB73FCAD34D8280BD3 /* HKDF.swift in Sources */,
				02B5E365549F4162480CD7E75CB3AF3D /* HMAC+Foundation.swift in Sources */,
				AA10575E31CAD738A857CE9AB6F9CE87 /* HMAC.swift in Sources */,
				9E71A2990556D506CCE616358A936D43 /* Int+Extension.swift in Sources */,
				B30A235C3F683683E15D1396C1602EDA /* ISO78164Padding.swift in Sources */,
				D0C549F82A0912A428DD8A86560E6E8A /* MD5.swift in Sources */,
				C62B3D47FC04827F764E23D9A913D002 /* NoPadding.swift in Sources */,
				B7D6FFE596BDEFA2EAB68EB10320AF95 /* OFB.swift in Sources */,
				0440293549775DBB963A0078BD14C51B /* Operators.swift in Sources */,
				5063AFEA6F95B4E9B1B510A6C8FCC0CD /* Padding.swift in Sources */,
				3557D99DA3C00B49C5159F4EA3FC25A0 /* PBKDF1.swift in Sources */,
				B8D341F6E3AD4CADCC5F00C02F7B033D /* PBKDF2.swift in Sources */,
				E535C00BCC5DD985CC13AF122CDF3AEA /* PCBC.swift in Sources */,
				D09209F86B4BDF5FBF9D85ADE1DC2709 /* PKCS5.swift in Sources */,
				499FBD5082731CF755456EFEADD25E77 /* PKCS7.swift in Sources */,
				BFAD018EBC340C56CDB72C919904398D /* PKCS7Padding.swift in Sources */,
				22EC2C8142D2B4960894088975100D79 /* Poly1305.swift in Sources */,
				1CDCF88BE4670411E9F858DFE837834E /* Rabbit+Foundation.swift in Sources */,
				F83D19A13352C1E8B2E11E3855D3FA44 /* Rabbit.swift in Sources */,
				7680236039DC1B626553A9F9502088D4 /* Scrypt.swift in Sources */,
				1BE5EAA00995267E61FBA6224BEE42C6 /* SecureBytes.swift in Sources */,
				1B5BD8B9EE1FEB07FC8899F5BA0C1618 /* SHA1.swift in Sources */,
				E4C137C057994FA54C2E7014392B0DBE /* SHA2.swift in Sources */,
				BC8B594310B8A521A55ABD7393F8D452 /* SHA3.swift in Sources */,
				F595D6B1D5616609E4B12D48644AE1EE /* StreamDecryptor.swift in Sources */,
				0068BF90080C23809909008066A1DD79 /* StreamEncryptor.swift in Sources */,
				3890EA0DE583A67DBEA12AEC6740F34C /* String+Extension.swift in Sources */,
				A8417C92B1F7779AEA07127761205664 /* String+FoundationExtension.swift in Sources */,
				4E160510582C878C8F959BFE44E2CBBA /* UInt128.swift in Sources */,
				F49906E74026C3BD08D0280BEA61F43E /* UInt16+Extension.swift in Sources */,
				88C5AA364BF406E5AACE6C3818337D8D /* UInt32+Extension.swift in Sources */,
				CF581F8A9D103CF7461448F6CDEA06D7 /* UInt64+Extension.swift in Sources */,
				BDBF038E79A9800D18299C93A7BB5780 /* UInt8+Extension.swift in Sources */,
				2C5066E14CA9FF8724477CFD098C222F /* Updatable.swift in Sources */,
				5DEB4F97DF5C7819C628EBFB94959C02 /* Utils+Foundation.swift in Sources */,
				C0902CD12ACE0EC9E8FC53FB335A3133 /* Utils.swift in Sources */,
				FE81AC65698C72CFB500120259BA8D6C /* ZeroPadding.swift in Sources */,
			);
			runOnlyForDeploymentPostprocessing = 0;
		};
		E6DC94C3BC9F3670CDD682777CB87C3C /* Sources */ = {
			isa = PBXSourcesBuildPhase;
			buildActionMask = 2147483647;
			files = (
				C24BE16DCD49F7C5F836F7DFA482655C /* UICountingLabel-dummy.m in Sources */,
				C0D09080ECAC5521FABC5F21083A02F6 /* UICountingLabel.m in Sources */,
			);
			runOnlyForDeploymentPostprocessing = 0;
		};
/* End PBXSourcesBuildPhase section */

/* Begin PBXTargetDependency section */
		3D00796BA0F472FBEFFDA7ECB28CA8BF /* PBXTargetDependency */ = {
			isa = PBXTargetDependency;
			name = SearchTextField;
			target = 6D35C0EB1FCD627E1A823D34BB9DD77E /* SearchTextField */;
			targetProxy = 90F49A3EF946CFB9880683E1EAA10377 /* PBXContainerItemProxy */;
		};
		64B9E5AAED70C155171C8D2B582089D4 /* PBXTargetDependency */ = {
			isa = PBXTargetDependency;
			name = HanekeSwift;
			target = A6A9E2ACCB7D40C09FB3973F2B9AB591 /* HanekeSwift */;
			targetProxy = A40807B97C4BE008AC75586DF98D6110 /* PBXContainerItemProxy */;
		};
		6A400310882758C778028BE42ED4BE39 /* PBXTargetDependency */ = {
			isa = PBXTargetDependency;
			name = DropDown;
			target = 90F4FA6777F28B26A4842A4875B97607 /* DropDown */;
			targetProxy = 1C0A4A21857A3AF9441805239E77EC77 /* PBXContainerItemProxy */;
		};
		8F0F09BA9E30EAB4833C84D397BC4EDF /* PBXTargetDependency */ = {
			isa = PBXTargetDependency;
			name = "Toast-Swift";
			target = 69A9094D825E23394788DC15D314DD2E /* Toast-Swift */;
			targetProxy = DF919152A6AF49C2F57B18D5929CC16E /* PBXContainerItemProxy */;
		};
		90A37CD8DC8D8A684F5274EC0D9FBA0C /* PBXTargetDependency */ = {
			isa = PBXTargetDependency;
			name = UIImageViewAlignedSwift;
			target = 53F3EEABF133C4E6673A5F4986FE348B /* UIImageViewAlignedSwift */;
			targetProxy = 67AB70F2DD4BAF984CED332F509D1358 /* PBXContainerItemProxy */;
		};
		9FAAAF901F55DBE1999C3ECC49FA4BCA /* PBXTargetDependency */ = {
			isa = PBXTargetDependency;
			name = UICountingLabel;
			target = 4B5B8083350D0E6334FAED3D21EF4677 /* UICountingLabel */;
			targetProxy = 3BBB36C4091D5B993F104DA2D87854FF /* PBXContainerItemProxy */;
		};
		D01DDE6C0AC663D2ABF7436474E1F75E /* PBXTargetDependency */ = {
			isa = PBXTargetDependency;
			name = CryptoSwift;
			target = 36736A5141098678428A24DD7FB4B85A /* CryptoSwift */;
			targetProxy = 8B7004046B9D52DC6FADEDF8ACFE2FF3 /* PBXContainerItemProxy */;
		};
		D4413ADCDD26B377DE15E48831F2D1CC /* PBXTargetDependency */ = {
			isa = PBXTargetDependency;
			name = SwiftyRSA;
			target = 2522EF415E044F4D9412AD2271B3CD51 /* SwiftyRSA */;
			targetProxy = E17EE83B0FD6FC0BACE3F5F8BC2F258B /* PBXContainerItemProxy */;
		};
/* End PBXTargetDependency section */

/* Begin XCBuildConfiguration section */
		22BC8EE1F494AD7453C971FB1710CB4C /* Debug */ = {
			isa = XCBuildConfiguration;
			baseConfigurationReference = 738C294F4F67F02FB8921A9BA260688A /* SwiftyRSA.xcconfig */;
			buildSettings = {
				CODE_SIGN_IDENTITY = "";
				"CODE_SIGN_IDENTITY[sdk=appletvos*]" = "";
				"CODE_SIGN_IDENTITY[sdk=iphoneos*]" = "";
				"CODE_SIGN_IDENTITY[sdk=watchos*]" = "";
				CURRENT_PROJECT_VERSION = 1;
				DEFINES_MODULE = YES;
				DYLIB_COMPATIBILITY_VERSION = 1;
				DYLIB_CURRENT_VERSION = 1;
				DYLIB_INSTALL_NAME_BASE = "@rpath";
				GCC_PREFIX_HEADER = "Target Support Files/SwiftyRSA/SwiftyRSA-prefix.pch";
				INFOPLIST_FILE = "Target Support Files/SwiftyRSA/SwiftyRSA-Info.plist";
				INSTALL_PATH = "$(LOCAL_LIBRARY_DIR)/Frameworks";
				IPHONEOS_DEPLOYMENT_TARGET = 8.3;
				LD_RUNPATH_SEARCH_PATHS = (
					"$(inherited)",
					"@executable_path/Frameworks",
					"@loader_path/Frameworks",
				);
				MODULEMAP_FILE = "Target Support Files/SwiftyRSA/SwiftyRSA.modulemap";
				PRODUCT_MODULE_NAME = SwiftyRSA;
				PRODUCT_NAME = SwiftyRSA;
				SDKROOT = iphoneos;
				SKIP_INSTALL = YES;
				SWIFT_ACTIVE_COMPILATION_CONDITIONS = "$(inherited) ";
				SWIFT_VERSION = 4.1;
				TARGETED_DEVICE_FAMILY = "1,2";
				VERSIONING_SYSTEM = "apple-generic";
				VERSION_INFO_PREFIX = "";
			};
			name = Debug;
		};
		3F987C59B9ECCB629FE831A9BAB080AC /* Release */ = {
			isa = XCBuildConfiguration;
			baseConfigurationReference = 738C294F4F67F02FB8921A9BA260688A /* SwiftyRSA.xcconfig */;
			buildSettings = {
				CODE_SIGN_IDENTITY = "";
				"CODE_SIGN_IDENTITY[sdk=appletvos*]" = "";
				"CODE_SIGN_IDENTITY[sdk=iphoneos*]" = "";
				"CODE_SIGN_IDENTITY[sdk=watchos*]" = "";
				CURRENT_PROJECT_VERSION = 1;
				DEFINES_MODULE = YES;
				DYLIB_COMPATIBILITY_VERSION = 1;
				DYLIB_CURRENT_VERSION = 1;
				DYLIB_INSTALL_NAME_BASE = "@rpath";
				GCC_PREFIX_HEADER = "Target Support Files/SwiftyRSA/SwiftyRSA-prefix.pch";
				INFOPLIST_FILE = "Target Support Files/SwiftyRSA/SwiftyRSA-Info.plist";
				INSTALL_PATH = "$(LOCAL_LIBRARY_DIR)/Frameworks";
				IPHONEOS_DEPLOYMENT_TARGET = 8.3;
				LD_RUNPATH_SEARCH_PATHS = (
					"$(inherited)",
					"@executable_path/Frameworks",
					"@loader_path/Frameworks",
				);
				MODULEMAP_FILE = "Target Support Files/SwiftyRSA/SwiftyRSA.modulemap";
				PRODUCT_MODULE_NAME = SwiftyRSA;
				PRODUCT_NAME = SwiftyRSA;
				SDKROOT = iphoneos;
				SKIP_INSTALL = YES;
				SWIFT_ACTIVE_COMPILATION_CONDITIONS = "$(inherited) ";
				SWIFT_VERSION = 4.1;
				TARGETED_DEVICE_FAMILY = "1,2";
				VALIDATE_PRODUCT = YES;
				VERSIONING_SYSTEM = "apple-generic";
				VERSION_INFO_PREFIX = "";
			};
			name = Release;
		};
		484D6E6F53A13BC50C10791F491F84C6 /* Release */ = {
			isa = XCBuildConfiguration;
			baseConfigurationReference = F7944AE76806ED70739D8791003AD3EA /* UICountingLabel.xcconfig */;
			buildSettings = {
				CODE_SIGN_IDENTITY = "";
				"CODE_SIGN_IDENTITY[sdk=appletvos*]" = "";
				"CODE_SIGN_IDENTITY[sdk=iphoneos*]" = "";
				"CODE_SIGN_IDENTITY[sdk=watchos*]" = "";
				CURRENT_PROJECT_VERSION = 1;
				DEFINES_MODULE = YES;
				DYLIB_COMPATIBILITY_VERSION = 1;
				DYLIB_CURRENT_VERSION = 1;
				DYLIB_INSTALL_NAME_BASE = "@rpath";
				GCC_PREFIX_HEADER = "Target Support Files/UICountingLabel/UICountingLabel-prefix.pch";
				INFOPLIST_FILE = "Target Support Files/UICountingLabel/UICountingLabel-Info.plist";
				INSTALL_PATH = "$(LOCAL_LIBRARY_DIR)/Frameworks";
				IPHONEOS_DEPLOYMENT_TARGET = 8.0;
				LD_RUNPATH_SEARCH_PATHS = (
					"$(inherited)",
					"@executable_path/Frameworks",
					"@loader_path/Frameworks",
				);
				MODULEMAP_FILE = "Target Support Files/UICountingLabel/UICountingLabel.modulemap";
				PRODUCT_MODULE_NAME = UICountingLabel;
				PRODUCT_NAME = UICountingLabel;
				SDKROOT = iphoneos;
				SKIP_INSTALL = YES;
				SWIFT_ACTIVE_COMPILATION_CONDITIONS = "$(inherited) ";
				SWIFT_VERSION = 5.0;
				TARGETED_DEVICE_FAMILY = "1,2";
				VALIDATE_PRODUCT = YES;
				VERSIONING_SYSTEM = "apple-generic";
				VERSION_INFO_PREFIX = "";
			};
			name = Release;
		};
		554CD7502DB635DE730ADC85C685690F /* Debug */ = {
			isa = XCBuildConfiguration;
			baseConfigurationReference = 5490202773C5F5BB51A75758C19E0265 /* SearchTextField.xcconfig */;
			buildSettings = {
				CODE_SIGN_IDENTITY = "";
				"CODE_SIGN_IDENTITY[sdk=appletvos*]" = "";
				"CODE_SIGN_IDENTITY[sdk=iphoneos*]" = "";
				"CODE_SIGN_IDENTITY[sdk=watchos*]" = "";
				CURRENT_PROJECT_VERSION = 1;
				DEFINES_MODULE = YES;
				DYLIB_COMPATIBILITY_VERSION = 1;
				DYLIB_CURRENT_VERSION = 1;
				DYLIB_INSTALL_NAME_BASE = "@rpath";
				GCC_PREFIX_HEADER = "Target Support Files/SearchTextField/SearchTextField-prefix.pch";
				INFOPLIST_FILE = "Target Support Files/SearchTextField/SearchTextField-Info.plist";
				INSTALL_PATH = "$(LOCAL_LIBRARY_DIR)/Frameworks";
				IPHONEOS_DEPLOYMENT_TARGET = 9.0;
				LD_RUNPATH_SEARCH_PATHS = (
					"$(inherited)",
					"@executable_path/Frameworks",
					"@loader_path/Frameworks",
				);
				MODULEMAP_FILE = "Target Support Files/SearchTextField/SearchTextField.modulemap";
				PRODUCT_MODULE_NAME = SearchTextField;
				PRODUCT_NAME = SearchTextField;
				SDKROOT = iphoneos;
				SKIP_INSTALL = YES;
				SWIFT_ACTIVE_COMPILATION_CONDITIONS = "$(inherited) ";
				SWIFT_VERSION = 5.0;
				TARGETED_DEVICE_FAMILY = "1,2";
				VERSIONING_SYSTEM = "apple-generic";
				VERSION_INFO_PREFIX = "";
			};
			name = Debug;
		};
		59A90CAED5EACDC049F58B52618B0DA5 /* Release */ = {
			isa = XCBuildConfiguration;
			baseConfigurationReference = 5BAE407A4C8DDE0603BF9218F4CDB380 /* UIImageViewAlignedSwift.xcconfig */;
			buildSettings = {
				CODE_SIGN_IDENTITY = "";
				"CODE_SIGN_IDENTITY[sdk=appletvos*]" = "";
				"CODE_SIGN_IDENTITY[sdk=iphoneos*]" = "";
				"CODE_SIGN_IDENTITY[sdk=watchos*]" = "";
				CURRENT_PROJECT_VERSION = 1;
				DEFINES_MODULE = YES;
				DYLIB_COMPATIBILITY_VERSION = 1;
				DYLIB_CURRENT_VERSION = 1;
				DYLIB_INSTALL_NAME_BASE = "@rpath";
				GCC_PREFIX_HEADER = "Target Support Files/UIImageViewAlignedSwift/UIImageViewAlignedSwift-prefix.pch";
				INFOPLIST_FILE = "Target Support Files/UIImageViewAlignedSwift/UIImageViewAlignedSwift-Info.plist";
				INSTALL_PATH = "$(LOCAL_LIBRARY_DIR)/Frameworks";
				IPHONEOS_DEPLOYMENT_TARGET = 8.0;
				LD_RUNPATH_SEARCH_PATHS = (
					"$(inherited)",
					"@executable_path/Frameworks",
					"@loader_path/Frameworks",
				);
				MODULEMAP_FILE = "Target Support Files/UIImageViewAlignedSwift/UIImageViewAlignedSwift.modulemap";
				PRODUCT_MODULE_NAME = UIImageViewAlignedSwift;
				PRODUCT_NAME = UIImageViewAlignedSwift;
				SDKROOT = iphoneos;
				SKIP_INSTALL = YES;
				SWIFT_ACTIVE_COMPILATION_CONDITIONS = "$(inherited) ";
				SWIFT_VERSION = 5.0;
				TARGETED_DEVICE_FAMILY = "1,2";
				VALIDATE_PRODUCT = YES;
				VERSIONING_SYSTEM = "apple-generic";
				VERSION_INFO_PREFIX = "";
			};
			name = Release;
		};
		632C22E780EC94A3E89B2B621ABAF94C /* Release */ = {
			isa = XCBuildConfiguration;
			baseConfigurationReference = 13058B60AA3303A933AC88D712CA9C1F /* Pods-TIME.release.xcconfig */;
			buildSettings = {
				ALWAYS_EMBED_SWIFT_STANDARD_LIBRARIES = NO;
				CODE_SIGN_IDENTITY = "";
				"CODE_SIGN_IDENTITY[sdk=appletvos*]" = "";
				"CODE_SIGN_IDENTITY[sdk=iphoneos*]" = "";
				"CODE_SIGN_IDENTITY[sdk=watchos*]" = "";
				CURRENT_PROJECT_VERSION = 1;
				DEFINES_MODULE = YES;
				DYLIB_COMPATIBILITY_VERSION = 1;
				DYLIB_CURRENT_VERSION = 1;
				DYLIB_INSTALL_NAME_BASE = "@rpath";
				INFOPLIST_FILE = "Target Support Files/Pods-TIME/Pods-TIME-Info.plist";
				INSTALL_PATH = "$(LOCAL_LIBRARY_DIR)/Frameworks";
				IPHONEOS_DEPLOYMENT_TARGET = 9.0;
				LD_RUNPATH_SEARCH_PATHS = (
					"$(inherited)",
					"@executable_path/Frameworks",
					"@loader_path/Frameworks",
				);
				MACH_O_TYPE = staticlib;
				MODULEMAP_FILE = "Target Support Files/Pods-TIME/Pods-TIME.modulemap";
				OTHER_LDFLAGS = "";
				OTHER_LIBTOOLFLAGS = "";
				PODS_ROOT = "$(SRCROOT)";
				PRODUCT_BUNDLE_IDENTIFIER = "org.cocoapods.${PRODUCT_NAME:rfc1034identifier}";
				PRODUCT_NAME = "$(TARGET_NAME:c99extidentifier)";
				SDKROOT = iphoneos;
				SKIP_INSTALL = YES;
				TARGETED_DEVICE_FAMILY = "1,2";
				VALIDATE_PRODUCT = YES;
				VERSIONING_SYSTEM = "apple-generic";
				VERSION_INFO_PREFIX = "";
			};
			name = Release;
		};
		6C7F639E46926A757319FF90A7DD6143 /* Release */ = {
			isa = XCBuildConfiguration;
			baseConfigurationReference = 5490202773C5F5BB51A75758C19E0265 /* SearchTextField.xcconfig */;
			buildSettings = {
				CODE_SIGN_IDENTITY = "";
				"CODE_SIGN_IDENTITY[sdk=appletvos*]" = "";
				"CODE_SIGN_IDENTITY[sdk=iphoneos*]" = "";
				"CODE_SIGN_IDENTITY[sdk=watchos*]" = "";
				CURRENT_PROJECT_VERSION = 1;
				DEFINES_MODULE = YES;
				DYLIB_COMPATIBILITY_VERSION = 1;
				DYLIB_CURRENT_VERSION = 1;
				DYLIB_INSTALL_NAME_BASE = "@rpath";
				GCC_PREFIX_HEADER = "Target Support Files/SearchTextField/SearchTextField-prefix.pch";
				INFOPLIST_FILE = "Target Support Files/SearchTextField/SearchTextField-Info.plist";
				INSTALL_PATH = "$(LOCAL_LIBRARY_DIR)/Frameworks";
				IPHONEOS_DEPLOYMENT_TARGET = 9.0;
				LD_RUNPATH_SEARCH_PATHS = (
					"$(inherited)",
					"@executable_path/Frameworks",
					"@loader_path/Frameworks",
				);
				MODULEMAP_FILE = "Target Support Files/SearchTextField/SearchTextField.modulemap";
				PRODUCT_MODULE_NAME = SearchTextField;
				PRODUCT_NAME = SearchTextField;
				SDKROOT = iphoneos;
				SKIP_INSTALL = YES;
				SWIFT_ACTIVE_COMPILATION_CONDITIONS = "$(inherited) ";
				SWIFT_VERSION = 5.0;
				TARGETED_DEVICE_FAMILY = "1,2";
				VALIDATE_PRODUCT = YES;
				VERSIONING_SYSTEM = "apple-generic";
				VERSION_INFO_PREFIX = "";
			};
			name = Release;
		};
		7FE3C6E664176B4C4A5C7D1693F634CE /* Debug */ = {
			isa = XCBuildConfiguration;
			baseConfigurationReference = F7435494E9A45772D66A084B534D83DF /* Pods-TIME.debug.xcconfig */;
			buildSettings = {
				ALWAYS_EMBED_SWIFT_STANDARD_LIBRARIES = NO;
				CODE_SIGN_IDENTITY = "";
				"CODE_SIGN_IDENTITY[sdk=appletvos*]" = "";
				"CODE_SIGN_IDENTITY[sdk=iphoneos*]" = "";
				"CODE_SIGN_IDENTITY[sdk=watchos*]" = "";
				CURRENT_PROJECT_VERSION = 1;
				DEFINES_MODULE = YES;
				DYLIB_COMPATIBILITY_VERSION = 1;
				DYLIB_CURRENT_VERSION = 1;
				DYLIB_INSTALL_NAME_BASE = "@rpath";
				INFOPLIST_FILE = "Target Support Files/Pods-TIME/Pods-TIME-Info.plist";
				INSTALL_PATH = "$(LOCAL_LIBRARY_DIR)/Frameworks";
				IPHONEOS_DEPLOYMENT_TARGET = 9.0;
				LD_RUNPATH_SEARCH_PATHS = (
					"$(inherited)",
					"@executable_path/Frameworks",
					"@loader_path/Frameworks",
				);
				MACH_O_TYPE = staticlib;
				MODULEMAP_FILE = "Target Support Files/Pods-TIME/Pods-TIME.modulemap";
				OTHER_LDFLAGS = "";
				OTHER_LIBTOOLFLAGS = "";
				PODS_ROOT = "$(SRCROOT)";
				PRODUCT_BUNDLE_IDENTIFIER = "org.cocoapods.${PRODUCT_NAME:rfc1034identifier}";
				PRODUCT_NAME = "$(TARGET_NAME:c99extidentifier)";
				SDKROOT = iphoneos;
				SKIP_INSTALL = YES;
				TARGETED_DEVICE_FAMILY = "1,2";
				VERSIONING_SYSTEM = "apple-generic";
				VERSION_INFO_PREFIX = "";
			};
			name = Debug;
		};
		8A911B4806C5D9034185DC66ADD69BB3 /* Release */ = {
			isa = XCBuildConfiguration;
			baseConfigurationReference = C14CFCDF4A1BEA16C6B76D45F8A49885 /* HanekeSwift.xcconfig */;
			buildSettings = {
				CODE_SIGN_IDENTITY = "";
				"CODE_SIGN_IDENTITY[sdk=appletvos*]" = "";
				"CODE_SIGN_IDENTITY[sdk=iphoneos*]" = "";
				"CODE_SIGN_IDENTITY[sdk=watchos*]" = "";
				CURRENT_PROJECT_VERSION = 1;
				DEFINES_MODULE = YES;
				DYLIB_COMPATIBILITY_VERSION = 1;
				DYLIB_CURRENT_VERSION = 1;
				DYLIB_INSTALL_NAME_BASE = "@rpath";
				GCC_PREFIX_HEADER = "Target Support Files/HanekeSwift/HanekeSwift-prefix.pch";
				INFOPLIST_FILE = "Target Support Files/HanekeSwift/HanekeSwift-Info.plist";
				INSTALL_PATH = "$(LOCAL_LIBRARY_DIR)/Frameworks";
				IPHONEOS_DEPLOYMENT_TARGET = 8.0;
				LD_RUNPATH_SEARCH_PATHS = (
					"$(inherited)",
					"@executable_path/Frameworks",
					"@loader_path/Frameworks",
				);
				MODULEMAP_FILE = "Target Support Files/HanekeSwift/HanekeSwift.modulemap";
				PRODUCT_MODULE_NAME = Haneke;
				PRODUCT_NAME = Haneke;
				SDKROOT = iphoneos;
				SKIP_INSTALL = YES;
				SWIFT_ACTIVE_COMPILATION_CONDITIONS = "$(inherited) ";
				SWIFT_VERSION = 5.0;
				TARGETED_DEVICE_FAMILY = "1,2";
				VALIDATE_PRODUCT = YES;
				VERSIONING_SYSTEM = "apple-generic";
				VERSION_INFO_PREFIX = "";
			};
			name = Release;
		};
		8F17DC3A99F99FBAD606CE6963886315 /* Release */ = {
			isa = XCBuildConfiguration;
			buildSettings = {
				ALWAYS_SEARCH_USER_PATHS = NO;
				CLANG_ANALYZER_NONNULL = YES;
				CLANG_ANALYZER_NUMBER_OBJECT_CONVERSION = YES_AGGRESSIVE;
				CLANG_CXX_LANGUAGE_STANDARD = "gnu++14";
				CLANG_CXX_LIBRARY = "libc++";
				CLANG_ENABLE_MODULES = YES;
				CLANG_ENABLE_OBJC_ARC = YES;
				CLANG_ENABLE_OBJC_WEAK = YES;
				CLANG_WARN_BLOCK_CAPTURE_AUTORELEASING = YES;
				CLANG_WARN_BOOL_CONVERSION = YES;
				CLANG_WARN_COMMA = YES;
				CLANG_WARN_CONSTANT_CONVERSION = YES;
				CLANG_WARN_DEPRECATED_OBJC_IMPLEMENTATIONS = YES;
				CLANG_WARN_DIRECT_OBJC_ISA_USAGE = YES_ERROR;
				CLANG_WARN_DOCUMENTATION_COMMENTS = YES;
				CLANG_WARN_EMPTY_BODY = YES;
				CLANG_WARN_ENUM_CONVERSION = YES;
				CLANG_WARN_INFINITE_RECURSION = YES;
				CLANG_WARN_INT_CONVERSION = YES;
				CLANG_WARN_NON_LITERAL_NULL_CONVERSION = YES;
				CLANG_WARN_OBJC_IMPLICIT_RETAIN_SELF = YES;
				CLANG_WARN_OBJC_LITERAL_CONVERSION = YES;
				CLANG_WARN_OBJC_ROOT_CLASS = YES_ERROR;
				CLANG_WARN_RANGE_LOOP_ANALYSIS = YES;
				CLANG_WARN_STRICT_PROTOTYPES = YES;
				CLANG_WARN_SUSPICIOUS_MOVE = YES;
				CLANG_WARN_UNGUARDED_AVAILABILITY = YES_AGGRESSIVE;
				CLANG_WARN_UNREACHABLE_CODE = YES;
				CLANG_WARN__DUPLICATE_METHOD_MATCH = YES;
				COPY_PHASE_STRIP = NO;
				DEBUG_INFORMATION_FORMAT = "dwarf-with-dsym";
				ENABLE_NS_ASSERTIONS = NO;
				ENABLE_STRICT_OBJC_MSGSEND = YES;
				GCC_C_LANGUAGE_STANDARD = gnu11;
				GCC_NO_COMMON_BLOCKS = YES;
				GCC_PREPROCESSOR_DEFINITIONS = (
					"POD_CONFIGURATION_RELEASE=1",
					"$(inherited)",
				);
				GCC_WARN_64_TO_32_BIT_CONVERSION = YES;
				GCC_WARN_ABOUT_RETURN_TYPE = YES_ERROR;
				GCC_WARN_UNDECLARED_SELECTOR = YES;
				GCC_WARN_UNINITIALIZED_AUTOS = YES_AGGRESSIVE;
				GCC_WARN_UNUSED_FUNCTION = YES;
				GCC_WARN_UNUSED_VARIABLE = YES;
				IPHONEOS_DEPLOYMENT_TARGET = 9.0;
				MTL_ENABLE_DEBUG_INFO = NO;
				MTL_FAST_MATH = YES;
				PRODUCT_NAME = "$(TARGET_NAME)";
				STRIP_INSTALLED_PRODUCT = NO;
				SWIFT_COMPILATION_MODE = wholemodule;
				SWIFT_OPTIMIZATION_LEVEL = "-O";
				SWIFT_VERSION = 5.0;
				SYMROOT = "${SRCROOT}/../build";
			};
			name = Release;
		};
		916E0404255105F480DC4950B7625F7A /* Debug */ = {
			isa = XCBuildConfiguration;
			buildSettings = {
				ALWAYS_SEARCH_USER_PATHS = NO;
				CLANG_ANALYZER_NONNULL = YES;
				CLANG_ANALYZER_NUMBER_OBJECT_CONVERSION = YES_AGGRESSIVE;
				CLANG_CXX_LANGUAGE_STANDARD = "gnu++14";
				CLANG_CXX_LIBRARY = "libc++";
				CLANG_ENABLE_MODULES = YES;
				CLANG_ENABLE_OBJC_ARC = YES;
				CLANG_ENABLE_OBJC_WEAK = YES;
				CLANG_WARN_BLOCK_CAPTURE_AUTORELEASING = YES;
				CLANG_WARN_BOOL_CONVERSION = YES;
				CLANG_WARN_COMMA = YES;
				CLANG_WARN_CONSTANT_CONVERSION = YES;
				CLANG_WARN_DEPRECATED_OBJC_IMPLEMENTATIONS = YES;
				CLANG_WARN_DIRECT_OBJC_ISA_USAGE = YES_ERROR;
				CLANG_WARN_DOCUMENTATION_COMMENTS = YES;
				CLANG_WARN_EMPTY_BODY = YES;
				CLANG_WARN_ENUM_CONVERSION = YES;
				CLANG_WARN_INFINITE_RECURSION = YES;
				CLANG_WARN_INT_CONVERSION = YES;
				CLANG_WARN_NON_LITERAL_NULL_CONVERSION = YES;
				CLANG_WARN_OBJC_IMPLICIT_RETAIN_SELF = YES;
				CLANG_WARN_OBJC_LITERAL_CONVERSION = YES;
				CLANG_WARN_OBJC_ROOT_CLASS = YES_ERROR;
				CLANG_WARN_RANGE_LOOP_ANALYSIS = YES;
				CLANG_WARN_STRICT_PROTOTYPES = YES;
				CLANG_WARN_SUSPICIOUS_MOVE = YES;
				CLANG_WARN_UNGUARDED_AVAILABILITY = YES_AGGRESSIVE;
				CLANG_WARN_UNREACHABLE_CODE = YES;
				CLANG_WARN__DUPLICATE_METHOD_MATCH = YES;
				COPY_PHASE_STRIP = NO;
				DEBUG_INFORMATION_FORMAT = dwarf;
				ENABLE_STRICT_OBJC_MSGSEND = YES;
				ENABLE_TESTABILITY = YES;
				GCC_C_LANGUAGE_STANDARD = gnu11;
				GCC_DYNAMIC_NO_PIC = NO;
				GCC_NO_COMMON_BLOCKS = YES;
				GCC_OPTIMIZATION_LEVEL = 0;
				GCC_PREPROCESSOR_DEFINITIONS = (
					"POD_CONFIGURATION_DEBUG=1",
					"DEBUG=1",
					"$(inherited)",
				);
				GCC_WARN_64_TO_32_BIT_CONVERSION = YES;
				GCC_WARN_ABOUT_RETURN_TYPE = YES_ERROR;
				GCC_WARN_UNDECLARED_SELECTOR = YES;
				GCC_WARN_UNINITIALIZED_AUTOS = YES_AGGRESSIVE;
				GCC_WARN_UNUSED_FUNCTION = YES;
				GCC_WARN_UNUSED_VARIABLE = YES;
				IPHONEOS_DEPLOYMENT_TARGET = 9.0;
				MTL_ENABLE_DEBUG_INFO = INCLUDE_SOURCE;
				MTL_FAST_MATH = YES;
				ONLY_ACTIVE_ARCH = YES;
				PRODUCT_NAME = "$(TARGET_NAME)";
				STRIP_INSTALLED_PRODUCT = NO;
				SWIFT_ACTIVE_COMPILATION_CONDITIONS = DEBUG;
				SWIFT_OPTIMIZATION_LEVEL = "-Onone";
				SWIFT_VERSION = 5.0;
				SYMROOT = "${SRCROOT}/../build";
			};
			name = Debug;
		};
		A3C733A6F45D03BC5A3664D7A8E538FB /* Release */ = {
			isa = XCBuildConfiguration;
			baseConfigurationReference = BC57838570162C6BAD7490F757DF9F72 /* DropDown.xcconfig */;
			buildSettings = {
				CODE_SIGN_IDENTITY = "";
				"CODE_SIGN_IDENTITY[sdk=appletvos*]" = "";
				"CODE_SIGN_IDENTITY[sdk=iphoneos*]" = "";
				"CODE_SIGN_IDENTITY[sdk=watchos*]" = "";
				CURRENT_PROJECT_VERSION = 1;
				DEFINES_MODULE = YES;
				DYLIB_COMPATIBILITY_VERSION = 1;
				DYLIB_CURRENT_VERSION = 1;
				DYLIB_INSTALL_NAME_BASE = "@rpath";
				GCC_PREFIX_HEADER = "Target Support Files/DropDown/DropDown-prefix.pch";
				INFOPLIST_FILE = "Target Support Files/DropDown/DropDown-Info.plist";
				INSTALL_PATH = "$(LOCAL_LIBRARY_DIR)/Frameworks";
				IPHONEOS_DEPLOYMENT_TARGET = 8.0;
				LD_RUNPATH_SEARCH_PATHS = (
					"$(inherited)",
					"@executable_path/Frameworks",
					"@loader_path/Frameworks",
				);
				MODULEMAP_FILE = "Target Support Files/DropDown/DropDown.modulemap";
				PRODUCT_MODULE_NAME = DropDown;
				PRODUCT_NAME = DropDown;
				SDKROOT = iphoneos;
				SKIP_INSTALL = YES;
				SWIFT_ACTIVE_COMPILATION_CONDITIONS = "$(inherited) ";
				SWIFT_VERSION = 5.0;
				TARGETED_DEVICE_FAMILY = "1,2";
				VALIDATE_PRODUCT = YES;
				VERSIONING_SYSTEM = "apple-generic";
				VERSION_INFO_PREFIX = "";
			};
			name = Release;
		};
		ABAD169ECD96EEC5D5E43C4927FFECA9 /* Debug */ = {
			isa = XCBuildConfiguration;
			baseConfigurationReference = 16E7FB68D3AC4098AF69C1FDCEDE5D67 /* CryptoSwift.xcconfig */;
			buildSettings = {
				CODE_SIGN_IDENTITY = "";
				"CODE_SIGN_IDENTITY[sdk=appletvos*]" = "";
				"CODE_SIGN_IDENTITY[sdk=iphoneos*]" = "";
				"CODE_SIGN_IDENTITY[sdk=watchos*]" = "";
				CURRENT_PROJECT_VERSION = 1;
				DEFINES_MODULE = YES;
				DYLIB_COMPATIBILITY_VERSION = 1;
				DYLIB_CURRENT_VERSION = 1;
				DYLIB_INSTALL_NAME_BASE = "@rpath";
				GCC_PREFIX_HEADER = "Target Support Files/CryptoSwift/CryptoSwift-prefix.pch";
				INFOPLIST_FILE = "Target Support Files/CryptoSwift/CryptoSwift-Info.plist";
				INSTALL_PATH = "$(LOCAL_LIBRARY_DIR)/Frameworks";
				IPHONEOS_DEPLOYMENT_TARGET = 8.0;
				LD_RUNPATH_SEARCH_PATHS = (
					"$(inherited)",
					"@executable_path/Frameworks",
					"@loader_path/Frameworks",
				);
				MODULEMAP_FILE = "Target Support Files/CryptoSwift/CryptoSwift.modulemap";
				PRODUCT_MODULE_NAME = CryptoSwift;
				PRODUCT_NAME = CryptoSwift;
				SDKROOT = iphoneos;
				SKIP_INSTALL = YES;
				SWIFT_ACTIVE_COMPILATION_CONDITIONS = "$(inherited) ";
				SWIFT_VERSION = 5.1;
				TARGETED_DEVICE_FAMILY = "1,2";
				VERSIONING_SYSTEM = "apple-generic";
				VERSION_INFO_PREFIX = "";
			};
			name = Debug;
		};
		D178DA87695B9B81550780AF0545EA34 /* Debug */ = {
			isa = XCBuildConfiguration;
			baseConfigurationReference = EA46F8803821EFEDC670E7E103CD137F /* Toast-Swift.xcconfig */;
			buildSettings = {
				CODE_SIGN_IDENTITY = "";
				"CODE_SIGN_IDENTITY[sdk=appletvos*]" = "";
				"CODE_SIGN_IDENTITY[sdk=iphoneos*]" = "";
				"CODE_SIGN_IDENTITY[sdk=watchos*]" = "";
				CURRENT_PROJECT_VERSION = 1;
				DEFINES_MODULE = YES;
				DYLIB_COMPATIBILITY_VERSION = 1;
				DYLIB_CURRENT_VERSION = 1;
				DYLIB_INSTALL_NAME_BASE = "@rpath";
				GCC_PREFIX_HEADER = "Target Support Files/Toast-Swift/Toast-Swift-prefix.pch";
				INFOPLIST_FILE = "Target Support Files/Toast-Swift/Toast-Swift-Info.plist";
				INSTALL_PATH = "$(LOCAL_LIBRARY_DIR)/Frameworks";
				IPHONEOS_DEPLOYMENT_TARGET = 8.0;
				LD_RUNPATH_SEARCH_PATHS = (
					"$(inherited)",
					"@executable_path/Frameworks",
					"@loader_path/Frameworks",
				);
				MODULEMAP_FILE = "Target Support Files/Toast-Swift/Toast-Swift.modulemap";
				PRODUCT_MODULE_NAME = Toast_Swift;
				PRODUCT_NAME = Toast_Swift;
				SDKROOT = iphoneos;
				SKIP_INSTALL = YES;
				SWIFT_ACTIVE_COMPILATION_CONDITIONS = "$(inherited) ";
				SWIFT_VERSION = 5.0;
				TARGETED_DEVICE_FAMILY = "1,2";
				VERSIONING_SYSTEM = "apple-generic";
				VERSION_INFO_PREFIX = "";
			};
			name = Debug;
		};
		D30219333FCB92E4D175316E26E044C8 /* Debug */ = {
			isa = XCBuildConfiguration;
			baseConfigurationReference = BC57838570162C6BAD7490F757DF9F72 /* DropDown.xcconfig */;
			buildSettings = {
				CODE_SIGN_IDENTITY = "";
				"CODE_SIGN_IDENTITY[sdk=appletvos*]" = "";
				"CODE_SIGN_IDENTITY[sdk=iphoneos*]" = "";
				"CODE_SIGN_IDENTITY[sdk=watchos*]" = "";
				CURRENT_PROJECT_VERSION = 1;
				DEFINES_MODULE = YES;
				DYLIB_COMPATIBILITY_VERSION = 1;
				DYLIB_CURRENT_VERSION = 1;
				DYLIB_INSTALL_NAME_BASE = "@rpath";
				GCC_PREFIX_HEADER = "Target Support Files/DropDown/DropDown-prefix.pch";
				INFOPLIST_FILE = "Target Support Files/DropDown/DropDown-Info.plist";
				INSTALL_PATH = "$(LOCAL_LIBRARY_DIR)/Frameworks";
				IPHONEOS_DEPLOYMENT_TARGET = 8.0;
				LD_RUNPATH_SEARCH_PATHS = (
					"$(inherited)",
					"@executable_path/Frameworks",
					"@loader_path/Frameworks",
				);
				MODULEMAP_FILE = "Target Support Files/DropDown/DropDown.modulemap";
				PRODUCT_MODULE_NAME = DropDown;
				PRODUCT_NAME = DropDown;
				SDKROOT = iphoneos;
				SKIP_INSTALL = YES;
				SWIFT_ACTIVE_COMPILATION_CONDITIONS = "$(inherited) ";
				SWIFT_VERSION = 5.0;
				TARGETED_DEVICE_FAMILY = "1,2";
				VERSIONING_SYSTEM = "apple-generic";
				VERSION_INFO_PREFIX = "";
			};
			name = Debug;
		};
		E25B7985A91DADED8076B89385A92AAA /* Release */ = {
			isa = XCBuildConfiguration;
			baseConfigurationReference = 16E7FB68D3AC4098AF69C1FDCEDE5D67 /* CryptoSwift.xcconfig */;
			buildSettings = {
				CODE_SIGN_IDENTITY = "";
				"CODE_SIGN_IDENTITY[sdk=appletvos*]" = "";
				"CODE_SIGN_IDENTITY[sdk=iphoneos*]" = "";
				"CODE_SIGN_IDENTITY[sdk=watchos*]" = "";
				CURRENT_PROJECT_VERSION = 1;
				DEFINES_MODULE = YES;
				DYLIB_COMPATIBILITY_VERSION = 1;
				DYLIB_CURRENT_VERSION = 1;
				DYLIB_INSTALL_NAME_BASE = "@rpath";
				GCC_PREFIX_HEADER = "Target Support Files/CryptoSwift/CryptoSwift-prefix.pch";
				INFOPLIST_FILE = "Target Support Files/CryptoSwift/CryptoSwift-Info.plist";
				INSTALL_PATH = "$(LOCAL_LIBRARY_DIR)/Frameworks";
				IPHONEOS_DEPLOYMENT_TARGET = 8.0;
				LD_RUNPATH_SEARCH_PATHS = (
					"$(inherited)",
					"@executable_path/Frameworks",
					"@loader_path/Frameworks",
				);
				MODULEMAP_FILE = "Target Support Files/CryptoSwift/CryptoSwift.modulemap";
				PRODUCT_MODULE_NAME = CryptoSwift;
				PRODUCT_NAME = CryptoSwift;
				SDKROOT = iphoneos;
				SKIP_INSTALL = YES;
				SWIFT_ACTIVE_COMPILATION_CONDITIONS = "$(inherited) ";
				SWIFT_VERSION = 5.1;
				TARGETED_DEVICE_FAMILY = "1,2";
				VALIDATE_PRODUCT = YES;
				VERSIONING_SYSTEM = "apple-generic";
				VERSION_INFO_PREFIX = "";
			};
			name = Release;
		};
		E7506CC8AD2E880FB1D5080EA99ABCE7 /* Debug */ = {
			isa = XCBuildConfiguration;
			baseConfigurationReference = C14CFCDF4A1BEA16C6B76D45F8A49885 /* HanekeSwift.xcconfig */;
			buildSettings = {
				CODE_SIGN_IDENTITY = "";
				"CODE_SIGN_IDENTITY[sdk=appletvos*]" = "";
				"CODE_SIGN_IDENTITY[sdk=iphoneos*]" = "";
				"CODE_SIGN_IDENTITY[sdk=watchos*]" = "";
				CURRENT_PROJECT_VERSION = 1;
				DEFINES_MODULE = YES;
				DYLIB_COMPATIBILITY_VERSION = 1;
				DYLIB_CURRENT_VERSION = 1;
				DYLIB_INSTALL_NAME_BASE = "@rpath";
				GCC_PREFIX_HEADER = "Target Support Files/HanekeSwift/HanekeSwift-prefix.pch";
				INFOPLIST_FILE = "Target Support Files/HanekeSwift/HanekeSwift-Info.plist";
				INSTALL_PATH = "$(LOCAL_LIBRARY_DIR)/Frameworks";
				IPHONEOS_DEPLOYMENT_TARGET = 8.0;
				LD_RUNPATH_SEARCH_PATHS = (
					"$(inherited)",
					"@executable_path/Frameworks",
					"@loader_path/Frameworks",
				);
				MODULEMAP_FILE = "Target Support Files/HanekeSwift/HanekeSwift.modulemap";
				PRODUCT_MODULE_NAME = Haneke;
				PRODUCT_NAME = Haneke;
				SDKROOT = iphoneos;
				SKIP_INSTALL = YES;
				SWIFT_ACTIVE_COMPILATION_CONDITIONS = "$(inherited) ";
				SWIFT_VERSION = 5.0;
				TARGETED_DEVICE_FAMILY = "1,2";
				VERSIONING_SYSTEM = "apple-generic";
				VERSION_INFO_PREFIX = "";
			};
			name = Debug;
		};
		E82E15B08572A87DD8311BAE25C88F15 /* Release */ = {
			isa = XCBuildConfiguration;
			baseConfigurationReference = EA46F8803821EFEDC670E7E103CD137F /* Toast-Swift.xcconfig */;
			buildSettings = {
				CODE_SIGN_IDENTITY = "";
				"CODE_SIGN_IDENTITY[sdk=appletvos*]" = "";
				"CODE_SIGN_IDENTITY[sdk=iphoneos*]" = "";
				"CODE_SIGN_IDENTITY[sdk=watchos*]" = "";
				CURRENT_PROJECT_VERSION = 1;
				DEFINES_MODULE = YES;
				DYLIB_COMPATIBILITY_VERSION = 1;
				DYLIB_CURRENT_VERSION = 1;
				DYLIB_INSTALL_NAME_BASE = "@rpath";
				GCC_PREFIX_HEADER = "Target Support Files/Toast-Swift/Toast-Swift-prefix.pch";
				INFOPLIST_FILE = "Target Support Files/Toast-Swift/Toast-Swift-Info.plist";
				INSTALL_PATH = "$(LOCAL_LIBRARY_DIR)/Frameworks";
				IPHONEOS_DEPLOYMENT_TARGET = 8.0;
				LD_RUNPATH_SEARCH_PATHS = (
					"$(inherited)",
					"@executable_path/Frameworks",
					"@loader_path/Frameworks",
				);
				MODULEMAP_FILE = "Target Support Files/Toast-Swift/Toast-Swift.modulemap";
				PRODUCT_MODULE_NAME = Toast_Swift;
				PRODUCT_NAME = Toast_Swift;
				SDKROOT = iphoneos;
				SKIP_INSTALL = YES;
				SWIFT_ACTIVE_COMPILATION_CONDITIONS = "$(inherited) ";
				SWIFT_VERSION = 5.0;
				TARGETED_DEVICE_FAMILY = "1,2";
				VALIDATE_PRODUCT = YES;
				VERSIONING_SYSTEM = "apple-generic";
				VERSION_INFO_PREFIX = "";
			};
			name = Release;
		};
		F99FE0B34EB9C9531F08780B1B16E978 /* Debug */ = {
			isa = XCBuildConfiguration;
			baseConfigurationReference = F7944AE76806ED70739D8791003AD3EA /* UICountingLabel.xcconfig */;
			buildSettings = {
				CODE_SIGN_IDENTITY = "";
				"CODE_SIGN_IDENTITY[sdk=appletvos*]" = "";
				"CODE_SIGN_IDENTITY[sdk=iphoneos*]" = "";
				"CODE_SIGN_IDENTITY[sdk=watchos*]" = "";
				CURRENT_PROJECT_VERSION = 1;
				DEFINES_MODULE = YES;
				DYLIB_COMPATIBILITY_VERSION = 1;
				DYLIB_CURRENT_VERSION = 1;
				DYLIB_INSTALL_NAME_BASE = "@rpath";
				GCC_PREFIX_HEADER = "Target Support Files/UICountingLabel/UICountingLabel-prefix.pch";
				INFOPLIST_FILE = "Target Support Files/UICountingLabel/UICountingLabel-Info.plist";
				INSTALL_PATH = "$(LOCAL_LIBRARY_DIR)/Frameworks";
				IPHONEOS_DEPLOYMENT_TARGET = 8.0;
				LD_RUNPATH_SEARCH_PATHS = (
					"$(inherited)",
					"@executable_path/Frameworks",
					"@loader_path/Frameworks",
				);
				MODULEMAP_FILE = "Target Support Files/UICountingLabel/UICountingLabel.modulemap";
				PRODUCT_MODULE_NAME = UICountingLabel;
				PRODUCT_NAME = UICountingLabel;
				SDKROOT = iphoneos;
				SKIP_INSTALL = YES;
				SWIFT_ACTIVE_COMPILATION_CONDITIONS = "$(inherited) ";
				SWIFT_VERSION = 5.0;
				TARGETED_DEVICE_FAMILY = "1,2";
				VERSIONING_SYSTEM = "apple-generic";
				VERSION_INFO_PREFIX = "";
			};
			name = Debug;
		};
		FA9FD59FB2E6EE45C4AB5DA7FD804E0C /* Debug */ = {
			isa = XCBuildConfiguration;
			baseConfigurationReference = 5BAE407A4C8DDE0603BF9218F4CDB380 /* UIImageViewAlignedSwift.xcconfig */;
			buildSettings = {
				CODE_SIGN_IDENTITY = "";
				"CODE_SIGN_IDENTITY[sdk=appletvos*]" = "";
				"CODE_SIGN_IDENTITY[sdk=iphoneos*]" = "";
				"CODE_SIGN_IDENTITY[sdk=watchos*]" = "";
				CURRENT_PROJECT_VERSION = 1;
				DEFINES_MODULE = YES;
				DYLIB_COMPATIBILITY_VERSION = 1;
				DYLIB_CURRENT_VERSION = 1;
				DYLIB_INSTALL_NAME_BASE = "@rpath";
				GCC_PREFIX_HEADER = "Target Support Files/UIImageViewAlignedSwift/UIImageViewAlignedSwift-prefix.pch";
				INFOPLIST_FILE = "Target Support Files/UIImageViewAlignedSwift/UIImageViewAlignedSwift-Info.plist";
				INSTALL_PATH = "$(LOCAL_LIBRARY_DIR)/Frameworks";
				IPHONEOS_DEPLOYMENT_TARGET = 8.0;
				LD_RUNPATH_SEARCH_PATHS = (
					"$(inherited)",
					"@executable_path/Frameworks",
					"@loader_path/Frameworks",
				);
				MODULEMAP_FILE = "Target Support Files/UIImageViewAlignedSwift/UIImageViewAlignedSwift.modulemap";
				PRODUCT_MODULE_NAME = UIImageViewAlignedSwift;
				PRODUCT_NAME = UIImageViewAlignedSwift;
				SDKROOT = iphoneos;
				SKIP_INSTALL = YES;
				SWIFT_ACTIVE_COMPILATION_CONDITIONS = "$(inherited) ";
				SWIFT_VERSION = 5.0;
				TARGETED_DEVICE_FAMILY = "1,2";
				VERSIONING_SYSTEM = "apple-generic";
				VERSION_INFO_PREFIX = "";
			};
			name = Debug;
		};
/* End XCBuildConfiguration section */

/* Begin XCConfigurationList section */
		4821239608C13582E20E6DA73FD5F1F9 /* Build configuration list for PBXProject "Pods" */ = {
			isa = XCConfigurationList;
			buildConfigurations = (
				916E0404255105F480DC4950B7625F7A /* Debug */,
				8F17DC3A99F99FBAD606CE6963886315 /* Release */,
			);
			defaultConfigurationIsVisible = 0;
			defaultConfigurationName = Release;
		};
		4A47A23B216AFDB855014C364A0206EA /* Build configuration list for PBXNativeTarget "SwiftyRSA" */ = {
			isa = XCConfigurationList;
			buildConfigurations = (
				22BC8EE1F494AD7453C971FB1710CB4C /* Debug */,
				3F987C59B9ECCB629FE831A9BAB080AC /* Release */,
			);
			defaultConfigurationIsVisible = 0;
			defaultConfigurationName = Release;
		};
		7110E6F7E7EF1BFD11415F0E70966130 /* Build configuration list for PBXNativeTarget "UICountingLabel" */ = {
			isa = XCConfigurationList;
			buildConfigurations = (
				F99FE0B34EB9C9531F08780B1B16E978 /* Debug */,
				484D6E6F53A13BC50C10791F491F84C6 /* Release */,
			);
			defaultConfigurationIsVisible = 0;
			defaultConfigurationName = Release;
		};
		82030D120061378BBED20D6417311239 /* Build configuration list for PBXNativeTarget "Toast-Swift" */ = {
			isa = XCConfigurationList;
			buildConfigurations = (
				D178DA87695B9B81550780AF0545EA34 /* Debug */,
				E82E15B08572A87DD8311BAE25C88F15 /* Release */,
			);
			defaultConfigurationIsVisible = 0;
			defaultConfigurationName = Release;
		};
		9A4DAD0223B1AF01CE27C2B060554746 /* Build configuration list for PBXNativeTarget "SearchTextField" */ = {
			isa = XCConfigurationList;
			buildConfigurations = (
				554CD7502DB635DE730ADC85C685690F /* Debug */,
				6C7F639E46926A757319FF90A7DD6143 /* Release */,
			);
			defaultConfigurationIsVisible = 0;
			defaultConfigurationName = Release;
		};
		CF129DCD30773EF2C3A3E9B2EFFB4A7E /* Build configuration list for PBXNativeTarget "CryptoSwift" */ = {
			isa = XCConfigurationList;
			buildConfigurations = (
				ABAD169ECD96EEC5D5E43C4927FFECA9 /* Debug */,
				E25B7985A91DADED8076B89385A92AAA /* Release */,
			);
			defaultConfigurationIsVisible = 0;
			defaultConfigurationName = Release;
		};
		E0A194564B4934CA36E7FC620004CF56 /* Build configuration list for PBXNativeTarget "UIImageViewAlignedSwift" */ = {
			isa = XCConfigurationList;
			buildConfigurations = (
				FA9FD59FB2E6EE45C4AB5DA7FD804E0C /* Debug */,
				59A90CAED5EACDC049F58B52618B0DA5 /* Release */,
			);
			defaultConfigurationIsVisible = 0;
			defaultConfigurationName = Release;
		};
		EBED57D13F9A2559E14BCD92E7CFF597 /* Build configuration list for PBXNativeTarget "DropDown" */ = {
			isa = XCConfigurationList;
			buildConfigurations = (
				D30219333FCB92E4D175316E26E044C8 /* Debug */,
				A3C733A6F45D03BC5A3664D7A8E538FB /* Release */,
			);
			defaultConfigurationIsVisible = 0;
			defaultConfigurationName = Release;
		};
		F06762448CCA5963D374CE0C9E3EA464 /* Build configuration list for PBXNativeTarget "Pods-TIME" */ = {
			isa = XCConfigurationList;
			buildConfigurations = (
				7FE3C6E664176B4C4A5C7D1693F634CE /* Debug */,
				632C22E780EC94A3E89B2B621ABAF94C /* Release */,
			);
			defaultConfigurationIsVisible = 0;
			defaultConfigurationName = Release;
		};
		FAA79383117153BB80DA08A0838B2A27 /* Build configuration list for PBXNativeTarget "HanekeSwift" */ = {
			isa = XCConfigurationList;
			buildConfigurations = (
				E7506CC8AD2E880FB1D5080EA99ABCE7 /* Debug */,
				8A911B4806C5D9034185DC66ADD69BB3 /* Release */,
			);
			defaultConfigurationIsVisible = 0;
			defaultConfigurationName = Release;
		};
/* End XCConfigurationList section */
	};
	rootObject = BFDFE7DC352907FC980B868725387E98 /* Project object */;
}
