# Supplementary material for: Usable comprehensive-factor authentication for a secure time attendance system
Source: PeerJ Comput Sci. 2021 Aug 16;7:e678. doi: 10.7717/peerj-cs.678 (PMC8384039; doi:10.7717/peerj-cs.678)
Supplement: Supplemental Information 1 [file peerj-cs-07-678-s001.zip › TIME/Pods/Pods.xcodeproj/xcuserdata/sruit.xcuserdatad/xcschemes/SearchTextField.xcscheme]

<?xml version="1.0" encoding="UTF-8"?>
<Scheme
   LastUpgradeVersion = "1100"
   version = "1.3">
   <BuildAction
      parallelizeBuildables = "YES"
      buildImplicitDependencies = "YES">
      <BuildActionEntries>
         <BuildActionEntry
            buildForAnalyzing = "YES"
            buildForTesting = "YES"
            buildForRunning = "YES"
            buildForProfiling = "YES"
            buildForArchiving = "YES">
            <BuildableReference
               BuildableIdentifier = "primary"
               BlueprintIdentifier = "6D35C0EB1FCD627E1A823D34BB9DD77E"
               BuildableName = "SearchTextField.framework"
               BlueprintName = "SearchTextField"
               ReferencedContainer = "container:Pods.xcodeproj">
            </BuildableReference>
         </BuildActionEntry>
      </BuildActionEntries>
   </BuildAction>
   <TestAction
      selectedDebuggerIdentifier = "Xcode.DebuggerFoundation.Debugger.LLDB"
      selectedLauncherIdentifier = "Xcode.DebuggerFoundation.Launcher.LLDB"
      shouldUseLaunchSchemeArgsEnv = "YES"
      buildConfiguration = "Debug">
      <AdditionalOptions>
      </AdditionalOptions>
   </TestAction>
   <LaunchAction
      selectedDebuggerIdentifier = "Xcode.DebuggerFoundation.Debugger.LLDB"
      selectedLauncherIdentifier = "Xcode.DebuggerFoundation.Launcher.LLDB"
      launchStyle = "0"
      useCustomWorkingDirectory = "NO"
      ignoresPersistentStateOnLaunch = "NO"
      debugDocumentVersioning = "YES"
      debugServiceExtension = "internal"
      buildConfiguration = "Debug"
      allowLocationSimulation = "YES">
      <AdditionalOptions>
      </AdditionalOptions>
   </LaunchAction>
   <ProfileAction
      savedToolIdentifier = ""
      useCustomWorkingDirectory = "NO"
      debugDocumentVersioning = "YES"
      buildConfiguration = "Release"
      shouldUseLaunchSchemeArgsEnv = "YES">
   </ProfileAction>
   <AnalyzeAction
      buildConfiguration = "Debug">
   </AnalyzeAction>
   <ArchiveAction
      buildConfiguration = "Release"
      revealArchiveInOrganizer = "YES">
   </ArchiveAction>
</Scheme>
