# Supplementary material for: Usable comprehensive-factor authentication for a secure time attendance system
Source: PeerJ Comput Sci. 2021 Aug 16;7:e678. doi: 10.7717/peerj-cs.678 (PMC8384039; doi:10.7717/peerj-cs.678)
Supplement: Supplemental Information 1 [file peerj-cs-07-678-s001.zip › TIME/Pods/Pods.xcodeproj/xcuserdata/sruit.xcuserdatad/xcschemes/xcschememanagement.plist]

<?xml version="1.0" encoding="UTF-8"?>
<!DOCTYPE plist PUBLIC "-//Apple//DTD PLIST 1.0//EN" "http://www.apple.com/DTDs/PropertyList-1.0.dtd">
<plist version="1.0">
<dict>
	<key>SchemeUserState</key>
	<dict>
		<key>CryptoSwift.xcscheme</key>
		<dict>
			<key>isShown</key>
			<false/>
			<key>orderHint</key>
			<integer>0</integer>
		</dict>
		<key>DropDown.xcscheme</key>
		<dict>
			<key>isShown</key>
			<false/>
			<key>orderHint</key>
			<integer>1</integer>
		</dict>
		<key>HanekeSwift.xcscheme</key>
		<dict>
			<key>isShown</key>
			<false/>
			<key>orderHint</key>
			<integer>2</integer>
		</dict>
		<key>Pods-TIME.xcscheme</key>
		<dict>
			<key>isShown</key>
			<false/>
			<key>orderHint</key>
			<integer>3</integer>
		</dict>
		<key>SearchTextField.xcscheme</key>
		<dict>
			<key>isShown</key>
			<false/>
			<key>orderHint</key>
			<integer>4</integer>
		</dict>
		<key>SwiftyRSA.xcscheme</key>
		<dict>
			<key>isShown</key>
			<false/>
			<key>orderHint</key>
			<integer>5</integer>
		</dict>
		<key>Toast-Swift.xcscheme</key>
		<dict>
			<key>isShown</key>
			<false/>
			<key>orderHint</key>
			<integer>6</integer>
		</dict>
		<key>UICountingLabel.xcscheme</key>
		<dict>
			<key>isShown</key>
			<false/>
			<key>orderHint</key>
			<integer>7</integer>
		</dict>
		<key>UIImageViewAlignedSwift.xcscheme</key>
		<dict>
			<key>isShown</key>
			<false/>
			<key>orderHint</key>
			<integer>8</integer>
		</dict>
	</dict>
	<key>SuppressBuildableAutocreation</key>
	<dict/>
</dict>
</plist>
