# Supplementary material for: Usable comprehensive-factor authentication for a secure time attendance system
Source: PeerJ Comput Sci. 2021 Aug 16;7:e678. doi: 10.7717/peerj-cs.678 (PMC8384039; doi:10.7717/peerj-cs.678)
Supplement: Supplemental Information 1 [file peerj-cs-07-678-s001.zip › TIME/Pods/Target Support Files/Toast-Swift/Toast-Swift.xcconfig]

CONFIGURATION_BUILD_DIR = ${PODS_CONFIGURATION_BUILD_DIR}/Toast-Swift
GCC_PREPROCESSOR_DEFINITIONS = $(inherited) COCOAPODS=1
OTHER_LDFLAGS = $(inherited) -framework "QuartzCore"
OTHER_SWIFT_FLAGS = $(inherited) -D COCOAPODS
PODS_BUILD_DIR = ${BUILD_DIR}
PODS_CONFIGURATION_BUILD_DIR = ${PODS_BUILD_DIR}/$(CONFIGURATION)$(EFFECTIVE_PLATFORM_NAME)
PODS_ROOT = ${SRCROOT}
PODS_TARGET_SRCROOT = ${PODS_ROOT}/Toast-Swift
PRODUCT_BUNDLE_IDENTIFIER = org.cocoapods.${PRODUCT_NAME:rfc1034identifier}
SKIP_INSTALL = YES
