# Supplementary material for: Usable comprehensive-factor authentication for a secure time attendance system
Source: PeerJ Comput Sci. 2021 Aug 16;7:e678. doi: 10.7717/peerj-cs.678 (PMC8384039; doi:10.7717/peerj-cs.678)
Supplement: Supplemental Information 1 [file peerj-cs-07-678-s001.zip › TIME/Pods/Target Support Files/Toast-Swift/Toast-Swift-Info.plist]

<?xml version="1.0" encoding="UTF-8"?>
<!DOCTYPE plist PUBLIC "-//Apple//DTD PLIST 1.0//EN" "http://www.apple.com/DTDs/PropertyList-1.0.dtd">
<plist version="1.0">
<dict>
  <key>CFBundleDevelopmentRegion</key>
  <string>en</string>
  <key>CFBundleExecutable</key>
  <string>${EXECUTABLE_NAME}</string>
  <key>CFBundleIdentifier</key>
  <string>${PRODUCT_BUNDLE_IDENTIFIER}</string>
  <key>CFBundleInfoDictionaryVersion</key>
  <string>6.0</string>
  <key>CFBundleName</key>
  <string>${PRODUCT_NAME}</string>
  <key>CFBundlePackageType</key>
  <string>FMWK</string>
  <key>CFBundleShortVersionString</key>
  <string>5.0.1</string>
  <key>CFBundleSignature</key>
  <string>????</string>
  <key>CFBundleVersion</key>
  <string>${CURRENT_PROJECT_VERSION}</string>
  <key>NSPrincipalClass</key>
  <string></string>
</dict>
</plist>
