# Supplementary material for: Usable comprehensive-factor authentication for a secure time attendance system
Source: PeerJ Comput Sci. 2021 Aug 16;7:e678. doi: 10.7717/peerj-cs.678 (PMC8384039; doi:10.7717/peerj-cs.678)
Supplement: Supplemental Information 1 [file peerj-cs-07-678-s001.zip › TIME/Pods/Target Support Files/CryptoSwift/CryptoSwift-umbrella.h]

#ifdef __OBJC__
#import <UIKit/UIKit.h>
#else
#ifndef FOUNDATION_EXPORT
#if defined(__cplusplus)
#define FOUNDATION_EXPORT extern "C"
#else
#define FOUNDATION_EXPORT extern
#endif
#endif
#endif


FOUNDATION_EXPORT double CryptoSwiftVersionNumber;
FOUNDATION_EXPORT const unsigned char CryptoSwiftVersionString[];
