# Supplementary material for: Usable comprehensive-factor authentication for a secure time attendance system
Source: PeerJ Comput Sci. 2021 Aug 16;7:e678. doi: 10.7717/peerj-cs.678 (PMC8384039; doi:10.7717/peerj-cs.678)
Supplement: Supplemental Information 1 [file peerj-cs-07-678-s001.zip › TIME/Pods/Target Support Files/Pods-TIME/Pods-TIME.release.xcconfig]

ALWAYS_EMBED_SWIFT_STANDARD_LIBRARIES = YES
FRAMEWORK_SEARCH_PATHS = $(inherited) "${PODS_CONFIGURATION_BUILD_DIR}/CryptoSwift" "${PODS_CONFIGURATION_BUILD_DIR}/DropDown" "${PODS_CONFIGURATION_BUILD_DIR}/HanekeSwift" "${PODS_CONFIGURATION_BUILD_DIR}/SearchTextField" "${PODS_CONFIGURATION_BUILD_DIR}/SwiftyRSA" "${PODS_CONFIGURATION_BUILD_DIR}/Toast-Swift" "${PODS_CONFIGURATION_BUILD_DIR}/UICountingLabel" "${PODS_CONFIGURATION_BUILD_DIR}/UIImageViewAlignedSwift"
GCC_PREPROCESSOR_DEFINITIONS = $(inherited) COCOAPODS=1
HEADER_SEARCH_PATHS = $(inherited) "${PODS_CONFIGURATION_BUILD_DIR}/CryptoSwift/CryptoSwift.framework/Headers" "${PODS_CONFIGURATION_BUILD_DIR}/DropDown/DropDown.framework/Headers" "${PODS_CONFIGURATION_BUILD_DIR}/HanekeSwift/Haneke.framework/Headers" "${PODS_CONFIGURATION_BUILD_DIR}/SearchTextField/SearchTextField.framework/Headers" "${PODS_CONFIGURATION_BUILD_DIR}/SwiftyRSA/SwiftyRSA.framework/Headers" "${PODS_CONFIGURATION_BUILD_DIR}/Toast-Swift/Toast_Swift.framework/Headers" "${PODS_CONFIGURATION_BUILD_DIR}/UICountingLabel/UICountingLabel.framework/Headers" "${PODS_CONFIGURATION_BUILD_DIR}/UIImageViewAlignedSwift/UIImageViewAlignedSwift.framework/Headers"
LD_RUNPATH_SEARCH_PATHS = $(inherited) '@executable_path/Frameworks' '@loader_path/Frameworks'
OTHER_LDFLAGS = $(inherited) -framework "CryptoSwift" -framework "DropDown" -framework "Haneke" -framework "QuartzCore" -framework "SearchTextField" -framework "Security" -framework "SwiftyRSA" -framework "Toast_Swift" -framework "UICountingLabel" -framework "UIImageViewAlignedSwift" -framework "UIKit"
OTHER_SWIFT_FLAGS = $(inherited) -D COCOAPODS
PODS_BUILD_DIR = ${BUILD_DIR}
PODS_CONFIGURATION_BUILD_DIR = ${PODS_BUILD_DIR}/$(CONFIGURATION)$(EFFECTIVE_PLATFORM_NAME)
PODS_PODFILE_DIR_PATH = ${SRCROOT}/.
PODS_ROOT = ${SRCROOT}/Pods
