# Supplementary material for: Usable comprehensive-factor authentication for a secure time attendance system
Source: PeerJ Comput Sci. 2021 Aug 16;7:e678. doi: 10.7717/peerj-cs.678 (PMC8384039; doi:10.7717/peerj-cs.678)
Supplement: Supplemental Information 1 [file peerj-cs-07-678-s001.zip › TIME/Pods/Target Support Files/Pods-TIME/Pods-TIME-dummy.m]

#import <Foundation/Foundation.h>
@interface PodsDummy_Pods_TIME : NSObject
@end
@implementation PodsDummy_Pods_TIME
@end
