# Supplementary material for: Usable comprehensive-factor authentication for a secure time attendance system
Source: PeerJ Comput Sci. 2021 Aug 16;7:e678. doi: 10.7717/peerj-cs.678 (PMC8384039; doi:10.7717/peerj-cs.678)
Supplement: Supplemental Information 1 [file peerj-cs-07-678-s001.zip › TIME/Pods/Target Support Files/SwiftyRSA/SwiftyRSA.modulemap]

framework module SwiftyRSA {
  umbrella header "SwiftyRSA-umbrella.h"

  export *
  module * { export * }
}
