# Supplementary material for: Usable comprehensive-factor authentication for a secure time attendance system
Source: PeerJ Comput Sci. 2021 Aug 16;7:e678. doi: 10.7717/peerj-cs.678 (PMC8384039; doi:10.7717/peerj-cs.678)
Supplement: Supplemental Information 1 [file peerj-cs-07-678-s001.zip › TIME/Pods/Manifest.lock]

PODS:
  - CryptoSwift (1.3.1)
  - DropDown (2.3.13)
  - HanekeSwift (0.10.1)
  - SearchTextField (1.1.3)
  - SwiftyRSA (1.5.0):
    - SwiftyRSA/ObjC (= 1.5.0)
  - SwiftyRSA/ObjC (1.5.0)
  - Toast-Swift (5.0.1)
  - UICountingLabel (1.4.1)
  - UIImageViewAlignedSwift (0.8.0)

DEPENDENCIES:
  - CryptoSwift (~> 1.0)
  - DropDown
  - HanekeSwift
  - SearchTextField (= 1.1.3)
  - SwiftyRSA
  - Toast-Swift
  - UICountingLabel
  - UIImageViewAlignedSwift

SPEC REPOS:
  https://github.com/cocoapods/specs.git:
    - CryptoSwift
    - DropDown
    - HanekeSwift
    - SearchTextField
    - SwiftyRSA
    - Toast-Swift
    - UICountingLabel
    - UIImageViewAlignedSwift

SPEC CHECKSUMS:
  CryptoSwift: f12f037f6d0fcd6d48c96db0071b653de64e6c4d
  DropDown: 8a2116376c1981888557f72ec2ffc9a5e0e456ec
  HanekeSwift: 08e47d3d0f2899ec58e5d257beba0de619aca9e8
  SearchTextField: fb85b5c0650e674d10042f807d350f2d59c70b0d
  SwiftyRSA: 6e528fb1b1a87d5111c48081083b141d6d65f1cf
  Toast-Swift: 9b6a70f28b3bf0b96c40d46c0c4b9d6639846711
  UICountingLabel: faf890b505d96312e324a86718f031fafffb0ccb
  UIImageViewAlignedSwift: 03914ca2fc6ae49fcd493fbe73568b5e22f6071d

PODFILE CHECKSUM: e6f5b6ff23a2ec3214a2d0a0c80c12afb8d1bab8

COCOAPODS: 1.6.1
