# Supplementary material for: Usable comprehensive-factor authentication for a secure time attendance system
Source: PeerJ Comput Sci. 2021 Aug 16;7:e678. doi: 10.7717/peerj-cs.678 (PMC8384039; doi:10.7717/peerj-cs.678)
Supplement: Supplemental Information 1 [file peerj-cs-07-678-s001.zip › TIME/Pods/CryptoSwift/README.md]

[![Platform](https://img.shields.io/badge/Platforms-iOS%20%7C%20Android%20%7CmacOS%20%7C%20watchOS%20%7C%20tvOS%20%7C%20Linux-4E4E4E.svg?colorA=28a745)](#installation)

[![Swift support](https://img.shields.io/badge/Swift-3.1%20%7C%203.2%20%7C%204.0%20%7C%204.1%20%7C%204.2%20%7C%205.0-lightgrey.svg?colorA=28a745&colorB=4E4E4E)](#swift-versions-support)
[![CocoaPods Compatible](https://img.shields.io/cocoapods/v/CryptoSwift.svg?style=flat&label=CocoaPods&colorA=28a745&&colorB=4E4E4E)](https://cocoapods.org/pods/CryptoSwift)
[![Carthage compatible](https://img.shields.io/badge/Carthage-compatible-brightgreen.svg?style=flat&colorA=28a745&&colorB=4E4E4E)](https://github.com/Carthage/Carthage)
[![Accio supported](https://img.shields.io/badge/Accio-supported-brightgreen.svg?style=flat&colorA=28a745&&colorB=4E4E4E)](https://github.com/JamitLabs/Accio)
[![Swift Package Manager compatible](https://img.shields.io/badge/SPM-compatible-brightgreen.svg?style=flat&colorA=28a745&&colorB=4E4E4E)](https://github.com/apple/swift-package-manager)

[![Twitter](https://img.shields.io/badge/Twitter-@krzyzanowskim-blue.svg?style=flat)](http://twitter.com/krzyzanowskim)

# CryptoSwift

Crypto related functions and helpers for [Swift](https://swift.org) implemented in Swift. ([#PureSwift](https://twitter.com/hashtag/pureswift))

**Note**: The `master` branch follows the latest currently released **version of Swift**. If you need an earlier version for an older version of Swift, you can specify its version in your `Podfile` or use the code on the branch for that version. Older branches are unsupported. Check [versions](#swift-versions-support) for details.

---

[Requirements](#requirements) | [Features](#features) | [Contribution](#contribution) | [Installation](#installation) | [Swift versions](#swift-versions-support) | [How-to](#how-to) | [Author](#author) | [License](#license) | [Changelog](#changelog)

## Sponsorship

If you (or your Company) use this work, please consider [Sponsorship](https://github.com/users/krzyzanowskim/sponsorship). This is the only option to keep the project alive, that is in your own best interrest.

CryptoSwift isn't backed by a big company and is developer in my spare time that I also use to as a freelancer.

## Requirements
Good mood

## Features

- Easy to use
- Convenient extensions for String and Data
- Support for incremental updates (stream, ...)
- iOS, Android, macOS, AppleTV, watchOS, Linux support

#### Hash (Digest)
  [MD5](http://tools.ietf.org/html/rfc1321)
| [SHA1](http://tools.ietf.org/html/rfc3174)
| [SHA224](http://tools.ietf.org/html/rfc6234)
| [SHA256](http://tools.ietf.org/html/rfc6234)
| [SHA384](http://tools.ietf.org/html/rfc6234)
| [SHA512](http://tools.ietf.org/html/rfc6234)
| [SHA3](http://nvlpubs.nist.gov/nistpubs/FIPS/NIST.FIPS.202.pdf)

#### Cyclic Redundancy Check (CRC)
  [CRC32](http://en.wikipedia.org/wiki/Cyclic_redundancy_check)
| [CRC32C](http://en.wikipedia.org/wiki/Cyclic_redundancy_check)
| [CRC16](http://en.wikipedia.org/wiki/Cyclic_redundancy_check)

#### Cipher
  [AES-128, AES-192, AES-256](http://csrc.nist.gov/publications/fips/fips197/fips-197.pdf)
| [ChaCha20](http://cr.yp.to/chacha/chacha-20080128.pdf)
| [Rabbit](https://tools.ietf.org/html/rfc4503)
| [Blowfish](https://www.schneier.com/academic/blowfish/)

#### Message authenticators
  [Poly1305](http://cr.yp.to/mac/poly1305-20050329.pdf)
| [HMAC (MD5, SHA1, SHA256)](https://www.ietf.org/rfc/rfc2104.txt)
| [CMAC](https://tools.ietf.org/html/rfc4493)
| [CBC-MAC](https://en.wikipedia.org/wiki/CBC-MAC)

#### Cipher mode of operation
- Electronic codebook ([ECB](http://en.wikipedia.org/wiki/Block_cipher_mode_of_operation#Electronic_codebook_.28ECB.29))
- Cipher-block chaining ([CBC](http://en.wikipedia.org/wiki/Block_cipher_mode_of_operation#Cipher-block_chaining_.28CBC.29))
- Propagating Cipher Block Chaining ([PCBC](http://en.wikipedia.org/wiki/Block_cipher_mode_of_operation#Propagating_Cipher_Block_Chaining_.28PCBC.29))
- Cipher feedback ([CFB](http://en.wikipedia.org/wiki/Block_cipher_mode_of_operation#Cipher_feedback_.28CFB.29))
- Output Feedback ([OFB](http://en.wikipedia.org/wiki/Block_cipher_mode_of_operation#Output_Feedback_.28OFB.29))
- Counter Mode ([CTR](https://en.wikipedia.org/wiki/Block_cipher_mode_of_operation#Counter_.28CTR.29))
- Galois/Counter Mode ([GCM](https://csrc.nist.gov/publications/detail/sp/800-38d/final))
- Counter with Cipher Block Chaining-Message Authentication Code ([CCM](https://csrc.nist.gov/publications/detail/sp/800-38c/final))

#### Password-Based Key Derivation Function
- [PBKDF1](http://tools.ietf.org/html/rfc2898#section-5.1) (Password-Based Key Derivation Function 1)
- [PBKDF2](http://tools.ietf.org/html/rfc2898#section-5.2) (Password-Based Key Derivation Function 2)
- [HKDF](https://tools.ietf.org/html/rfc5869) (HMAC-based Extract-and-Expand Key Derivation Function)
- [Scrypt](https://tools.ietf.org/html/rfc7914) (The scrypt Password-Based Key Derivation Function)

#### Data padding
  PKCS#5
| [PKCS#7](http://tools.ietf.org/html/rfc5652#section-6.3)
| [Zero padding](https://en.wikipedia.org/wiki/Padding_(cryptography)#Zero_padding)
| [ISO78164](http://www.embedx.com/pdfs/ISO_STD_7816/info_isoiec7816-4%7Bed21.0%7Den.pdf)
| No padding

#### Authenticated Encryption with Associated Data (AEAD)
- [AEAD\_CHACHA20\_POLY1305](https://tools.ietf.org/html/rfc7539#section-2.8)

## Why
[Why?](https://github.com/krzyzanowskim/CryptoSwift/issues/5) [Because I can](https://github.com/krzyzanowskim/CryptoSwift/issues/5#issuecomment-53379391).

## How do I get involved?

You want to help, great! Go ahead and fork our repo, make your changes and send us a pull request.

## Contribution

Check out [CONTRIBUTING.md](CONTRIBUTING.md) for more information on how to help with CryptoSwift.

- If you found a bug, [open an issue](https://github.com/krzyzanowskim/CryptoSwift/issues).
- If you have a feature request, [open an issue](https://github.com/krzyzanowskim/CryptoSwift/issues).

## Installation

To install CryptoSwift, add it as a submodule to your project (on the top level project directory):

    git submodule add https://github.com/krzyzanowskim/CryptoSwift.git

It is recommended to enable [Whole-Module Optimization](https://swift.org/blog/whole-module-optimizations/) to gain better performance. Non-optimized build results in significantly worse performance.

#### Embedded Framework

Embedded frameworks require a minimum deployment target of iOS 8 or OS X Mavericks (10.9). Drag the `CryptoSwift.xcodeproj` file into your Xcode project, and add appropriate framework as a dependency to your target. Now select your App and choose the General tab for the app target. Find *Embedded Binaries* and press "+", then select `CryptoSwift.framework` (iOS, OS X, watchOS or tvOS)

![](https://cloud.githubusercontent.com/assets/758033/10834511/25a26852-7e9a-11e5-8c01-6cc8f1838459.png)

Sometimes "embedded framework" option is not available. In that case, you have to add new build phase for the target

![](https://cloud.githubusercontent.com/assets/758033/18415615/d5edabb0-77f8-11e6-8c94-f41d9fc2b8cb.png)

##### iOS, macOS, watchOS, tvOS

In the project, you'll find [single scheme](https://mxcl.dev/PromiseKit/news/2016/08/Multiplatform-Single-Scheme-Xcode-Projects/) for all platforms:
- CryptoSwift

#### Swift versions support

- Swift 1.2: branch [swift12](https://github.com/krzyzanowskim/CryptoSwift/tree/swift12) version <= 0.0.13
- Swift 2.1: branch [swift21](https://github.com/krzyzanowskim/CryptoSwift/tree/swift21) version <= 0.2.3
- Swift 2.2, 2.3: branch [swift2](https://github.com/krzyzanowskim/CryptoSwift/tree/swift2) version <= 0.5.2
- Swift 3.1, branch [swift3](https://github.com/krzyzanowskim/CryptoSwift/tree/swift3) version <= 0.6.9
- Swift 3.2, branch [swift32](https://github.com/krzyzanowskim/CryptoSwift/tree/swift32) version = 0.7.0
- Swift 4.0, branch [swift4](https://github.com/krzyzanowskim/CryptoSwift/tree/swift4) version <= 0.12.0
- Swift 4.2, branch [swift42](https://github.com/krzyzanowskim/CryptoSwift/tree/swift42) version <= 0.15.0
- Swift 5.0, branch [swift5](https://github.com/krzyzanowskim/CryptoSwift/tree/swift5) version <= 1.2.0
- Swift 5.1 and newer, branch [master](https://github.com/krzyzanowskim/CryptoSwift/tree/master)

#### CocoaPods

You can use [CocoaPods](https://cocoapods.org/pods/CryptoSwift).

```ruby
pod 'CryptoSwift', '~> 1.0'
```

Bear in mind that CocoaPods will build CryptoSwift without [Whole-Module Optimization](https://swift.org/blog/whole-module-optimizations/) that may impact performance. You can change it manually after installation, or use [cocoapods-wholemodule](https://github.com/jedlewison/cocoapods-wholemodule) plugin.

#### Carthage
You can use [Carthage](https://github.com/Carthage/Carthage).
Specify in Cartfile:

```ruby
github "krzyzanowskim/CryptoSwift"
```

Run `carthage` to build the framework and drag the built CryptoSwift.framework into your Xcode project. Follow [build instructions](https://github.com/Carthage/Carthage#getting-started). [Common issues](https://github.com/krzyzanowskim/CryptoSwift/issues/492#issuecomment-330822874).

#### Swift Package Manager

You can use [Swift Package Manager](https://swift.org/package-manager/) and specify dependency in `Package.swift` by adding this:

```swift
.package(url: "https://github.com/krzyzanowskim/CryptoSwift.git", .upToNextMinor(from: "1.0"))
```

See: [Package.swift - manual](http://blog.krzyzanowskim.com/2016/08/09/package-swift-manual/)

#### Accio
You can use [Accio](https://github.com/JamitLabs/Accio). Specify in `Package.swift`:

```swift
.package(url: "https://github.com/krzyzanowskim/CryptoSwift.git", .upToNextMajor(from: "1.0")),
```

Then run `accio update`.

---

## How-to

* [Basics (data types, conversion, ...)](#basics)
* [Digest (MD5, SHA...)](#calculate-digest)
* [Message authenticators (HMAC, CMAC...)](#message-authenticators-1)
* [Password-Based Key Derivation Function (PBKDF2, ...)](#password-based-key-derivation-functions)
* [HMAC-based Key Derivation Function (HKDF)](#hmac-based-key-derivation-function)
* [Data Padding](#data-padding)
* [ChaCha20](#chacha20)
* [Rabbit](#rabbit)
* [Blowfish](#blowfish)
* [AES - Advanced Encryption Standard](#aes)
* [AES-GCM](#aes-gcm)
* [Authenticated Encryption with Associated Data (AEAD)](#aead)

also check [Playground](/CryptoSwift.playground/Contents.swift)

##### Basics

```swift
import CryptoSwift
```

CryptoSwift uses array of bytes aka `Array<UInt8>` as a base type for all operations. Every data may be converted to a stream of bytes. You will find convenience functions that accept `String` or `Data`, and it will be internally converted to the array of bytes.

##### Data types conversion

For your convenience, **CryptoSwift** provides two functions to easily convert an array of bytes to `Data` or `Data` to an array of bytes:

Data from bytes:

```swift
let data = Data( [0x01, 0x02, 0x03])
```

`Data` to `Array<UInt8>`

```swift
let bytes = data.bytes                     // [1,2,3]
```

[Hexadecimal](https://en.wikipedia.org/wiki/Hexadecimal) encoding:

```swift
let bytes = Array<UInt8>(hex: "0x010203")  // [1,2,3]
let hex   = bytes.toHexString()            // "010203"
```

Build bytes out of `String`
```swift
let bytes: Array<UInt8> = "cipherkey".bytes  // Array("cipherkey".utf8)
```

Also... check out helpers that work with **Base64** encoded data:
```swift
"aPf/i9th9iX+vf49eR7PYk2q7S5xmm3jkRLejgzHNJs=".decryptBase64ToString(cipher)
"aPf/i9th9iX+vf49eR7PYk2q7S5xmm3jkRLejgzHNJs=".decryptBase64(cipher)
bytes.toBase64()
```

##### Calculate Digest

Hashing a data or array of bytes (aka `Array<UInt8>`)
```swift
/* Hash struct usage */
let bytes:Array<UInt8> = [0x01, 0x02, 0x03]
let digest = input.md5()
let digest = Digest.md5(bytes)
```

```swift
let data = Data( [0x01, 0x02, 0x03])

let hash = data.md5()
let hash = data.sha1()
let hash = data.sha224()
let hash = data.sha256()
let hash = data.sha384()
let hash = data.sha512()
```
```swift
do {
    var digest = MD5()
    let partial1 = try digest.update(withBytes: [0x31, 0x32])
    let partial2 = try digest.update(withBytes: [0x33])
    let result = try digest.finish()
} catch { }
```

Hashing a String and printing result

```swift
let hash = "123".md5() // "123".bytes.md5()
```

##### Calculate CRC

```swift
bytes.crc16()
data.crc16()

bytes.crc32()
data.crc32()
```

##### Message authenticators

```swift
// Calculate Message Authentication Code (MAC) for message
let key:Array<UInt8> = [1,2,3,4,5,6,7,8,9,10,...]

try Poly1305(key: key).authenticate(bytes)
try HMAC(key: key, variant: .sha256).authenticate(bytes)
try CMAC(key: key).authenticate(bytes)
```

##### Password-Based Key Derivation Functions

```swift
let password: Array<UInt8> = Array("s33krit".utf8)
let salt: Array<UInt8> = Array("nacllcan".utf8)

let key = try PKCS5.PBKDF2(password: password, salt: salt, iterations: 4096, keyLength: 32, variant: .sha256).calculate()
```

```swift
let password: Array<UInt8> = Array("s33krit".utf8)
let salt: Array<UInt8> = Array("nacllcan".utf8)
// Scrypt implementation does not implement work parallelization, so `p` parameter will
// increase the work time even in multicore systems
let key = try Scrypt(password: password, salt: salt, dkLen: 64, N: 16384, r: 8, p: 1).calculate()
```

##### HMAC-based Key Derivation Function

```swift
let password: Array<UInt8> = Array("s33krit".utf8)
let salt: Array<UInt8> = Array("nacllcan".utf8)

let key = try HKDF(password: password, salt: salt, variant: .sha256).calculate()
```


##### Data Padding

Some content-encryption algorithms assume the input length is a multiple of `k` octets, where `k` is greater than one. For such algorithms, the input shall be padded.

```swift
Padding.pkcs7.add(to: bytes, blockSize: AES.blockSize)
```

#### Working with Ciphers
##### ChaCha20

```swift
let encrypted = try ChaCha20(key: key, iv: iv).encrypt(message)
let decrypted = try ChaCha20(key: key, iv: iv).decrypt(encrypted)
```

##### Rabbit

```swift
let encrypted = try Rabbit(key: key, iv: iv).encrypt(message)
let decrypted = try Rabbit(key: key, iv: iv).decrypt(encrypted)
```
##### Blowfish

```swift
let encrypted = try Blowfish(key: key, blockMode: CBC(iv: iv), padding: .pkcs7).encrypt(message)
let decrypted = try Blowfish(key: key, blockMode: CBC(iv: iv), padding: .pkcs7).decrypt(encrypted)
```

##### AES

Notice regarding padding: *Manual padding of data is optional, and CryptoSwift is using PKCS7 padding by default. If you need to manually disable/enable padding, you can do this by setting parameter for __AES__ class*

Variant of AES encryption (AES-128, AES-192, AES-256) depends on given key length:

- AES-128 = 16 bytes
- AES-192 = 24 bytes
- AES-256 = 32 bytes

AES-256 example
```swift
try AES(key: [1,2,3,...,32], blockMode: CBC(iv: [1,2,3,...,16]), padding: .pkcs7)
```

###### All at once
```swift
do {
    let aes = try AES(key: "keykeykeykeykeyk", iv: "drowssapdrowssap") // aes128
    let ciphertext = try aes.encrypt(Array("Nullam quis risus eget urna mollis ornare vel eu leo.".utf8))
} catch { }
```

###### Incremental updates

Incremental operations use instance of Cryptor and encrypt/decrypt one part at a time, this way you can save on memory for large files.

```swift
do {
    var encryptor = try AES(key: "keykeykeykeykeyk", iv: "drowssapdrowssap").makeEncryptor()

    var ciphertext = Array<UInt8>()
    // aggregate partial results
    ciphertext += try encryptor.update(withBytes: Array("Nullam quis risus ".utf8))
    ciphertext += try encryptor.update(withBytes: Array("eget urna mollis ".utf8))
    ciphertext += try encryptor.update(withBytes: Array("ornare vel eu leo.".utf8))
    // finish at the end
    ciphertext += try encryptor.finish()

    print(ciphertext.toHexString())
} catch {
    print(error)
}
```

See [Playground](/CryptoSwift.playground/Contents.swift) for sample code that work with stream.

###### AES Advanced usage
```swift
let input: Array<UInt8> = [0,1,2,3,4,5,6,7,8,9]

let key: Array<UInt8> = [0x00,0x00,0x00,0x00,0x00,0x00,0x00,0x00,0x00,0x00,0x00,0x00,0x00,0x00,0x00,0x00]
let iv: Array<UInt8> = // Random bytes of `AES.blockSize` length

do {
    let encrypted = try AES(key: key, blockMode: CBC(iv: iv), padding: .pkcs7).encrypt(input)
    let decrypted = try AES(key: key, blockMode: CBC(iv: iv), padding: .pkcs7).decrypt(encrypted)
} catch {
    print(error)
}
```

AES without data padding

```swift
let input: Array<UInt8> = [0,1,2,3,4,5,6,7,8,9]
let encrypted: Array<UInt8> = try! AES(key: Array("secret0key000000".utf8), blockMode: CBC(iv: Array("0123456789012345".utf8)), padding: .noPadding).encrypt(input)
```

Using convenience extensions

```swift
let plain = Data( [0x01, 0x02, 0x03])
let encrypted = try! plain.encrypt(ChaCha20(key: key, iv: iv))
let decrypted = try! encrypted.decrypt(ChaCha20(key: key, iv: iv))
```

##### AES-GCM

The result of Galois/Counter Mode (GCM) encryption is ciphertext and **authentication tag**, that is later used to decryption.

encryption

```swift
do {
    // In combined mode, the authentication tag is directly appended to the encrypted message. This is usually what you want.
    let gcm = GCM(iv: iv, mode: .combined)
    let aes = try AES(key: key, blockMode: gcm, padding: .noPadding)
    let encrypted = try aes.encrypt(plaintext)
    let tag = gcm.authenticationTag
} catch {
    // failed
}
```

decryption

```swift
do {
    // In combined mode, the authentication tag is appended to the encrypted message. This is usually what you want.
    let gcm = GCM(iv: iv, mode: .combined)
    let aes = try AES(key: key, blockMode: gcm, padding: .noPadding)
    return try aes.decrypt(encrypted)
} catch {
    // failed
}
```

**Note**: GCM instance is not intended to be reused. So you can't use the same `GCM` instance from encoding to also perform decoding.

##### AES-CCM

The result of Counter with Cipher Block Chaining-Message Authentication Code encryption is ciphertext and **authentication tag**, that is later used to decryption.

```swift
do {
    // The authentication tag is appended to the encrypted message.
	let tagLength = 8
	let ccm = CCM(iv: iv, tagLength: tagLength, messageLength: ciphertext.count - tagLength, additionalAuthenticatedData: data)
    let aes = try AES(key: key, blockMode: ccm, padding: .noPadding)
    return try aes.decrypt(encrypted)
} catch {
    // failed
}
```

Check documentation or CCM specification for valid parameters for CCM.

##### AEAD

```swift
let encrypt = try AEADChaCha20Poly1305.encrypt(plaintext, key: key, iv: nonce, authenticationHeader: header)
let decrypt = try AEADChaCha20Poly1305.decrypt(ciphertext, key: key, iv: nonce, authenticationHeader: header, authenticationTag: tagArr: tag)
```

## Author

CryptoSwift is owned and maintained by [Marcin Krzyżanowski](http://www.krzyzanowskim.com)

You can follow me on Twitter at [@krzyzanowskim](http://twitter.com/krzyzanowskim) for project updates and releases.

# Cryptography Notice

This distribution includes cryptographic software. The country in which you currently reside may have restrictions on the import, possession, use, and/or re-export to another country, of encryption software. BEFORE using any encryption software, please check your country's laws, regulations and policies concerning the import, possession, or use, and re-export of encryption software, to see if this is permitted. See http://www.wassenaar.org/ for more information.

## License

Copyright (C) 2014-2017 Marcin Krzyżanowski <marcin@krzyzanowskim.com>
This software is provided 'as-is', without any express or implied warranty.

In no event will the authors be held liable for any damages arising from the use of this software.

Permission is granted to anyone to use this software for any purpose, including commercial applications, and to alter it and redistribute it freely, subject to the following restrictions:

- The origin of this software must not be misrepresented; you must not claim that you wrote the original software. If you use this software in a product, **an acknowledgment in the product documentation is required**.
- Altered source versions must be plainly marked as such, and must not be misrepresented as being the original software.
- This notice may not be removed or altered from any source or binary distribution.
- Redistributions of any form whatsoever must retain the following acknowledgment: 'This product includes software developed by the "Marcin Krzyzanowski" (http://krzyzanowskim.com/).'

## Changelog

See [CHANGELOG](./CHANGELOG) file.
