# Supplementary material for: Usable comprehensive-factor authentication for a secure time attendance system
Source: PeerJ Comput Sci. 2021 Aug 16;7:e678. doi: 10.7717/peerj-cs.678 (PMC8384039; doi:10.7717/peerj-cs.678)
Supplement: Supplemental Information 1 [file peerj-cs-07-678-s001.zip › TIME/Pods/CryptoSwift/Sources/CryptoSwift/HKDF.swift]

//
//  CryptoSwift
//
//  Copyright (C) 2014-2017 Marcin Krzyżanowski <marcin@krzyzanowskim.com>
//  This software is provided 'as-is', without any express or implied warranty.
//
//  In no event will the authors be held liable for any damages arising from the use of this software.
//
//  Permission is granted to anyone to use this software for any purpose,including commercial applications, and to alter it and redistribute it freely, subject to the following restrictions:
//
//  - The origin of this software must not be misrepresented; you must not claim that you wrote the original software. If you use this software in a product, an acknowledgment in the product documentation is required.
//  - Altered source versions must be plainly marked as such, and must not be misrepresented as being the original software.
//  - This notice may not be removed or altered from any source or binary distribution.
//

//  https://www.ietf.org/rfc/rfc5869.txt
//

#if canImport(Darwin)
  import Darwin
#else
  import Glibc
#endif

/// A key derivation function.
///
/// HKDF   - HMAC-based Extract-and-Expand Key Derivation Function.
public struct HKDF {
  public enum Error: Swift.Error {
    case invalidInput
    case derivedKeyTooLong
  }

  private let numBlocks: Int // l
  private let dkLen: Int
  private let info: Array<UInt8>
  private let prk: Array<UInt8>
  private let variant: HMAC.Variant

  /// - parameters:
  ///   - variant: hash variant
  ///   - salt: optional salt (if not provided, it is set to a sequence of variant.digestLength zeros)
  ///   - info: optional context and application specific information
  ///   - keyLength: intended length of derived key
  public init(password: Array<UInt8>, salt: Array<UInt8>? = nil, info: Array<UInt8>? = nil, keyLength: Int? = nil /* dkLen */, variant: HMAC.Variant = .sha256) throws {
    guard !password.isEmpty else {
      throw Error.invalidInput
    }

    let dkLen = keyLength ?? variant.digestLength
    let keyLengthFinal = Double(dkLen)
    let hLen = Double(variant.digestLength)
    let numBlocks = Int(ceil(keyLengthFinal / hLen)) // l = ceil(keyLength / hLen)
    guard numBlocks <= 255 else {
      throw Error.derivedKeyTooLong
    }

    /// HKDF-Extract(salt, password) -> PRK
    ///  - PRK - a pseudo-random key; it is used by calculate()
    self.prk = try HMAC(key: salt ?? [], variant: variant).authenticate(password)
    self.info = info ?? []
    self.variant = variant
    self.dkLen = dkLen
    self.numBlocks = numBlocks
  }

  public func calculate() throws -> Array<UInt8> {
    let hmac = HMAC(key: prk, variant: variant)
    var ret = Array<UInt8>()
    ret.reserveCapacity(self.numBlocks * self.variant.digestLength)
    var value = Array<UInt8>()
    for i in 1...self.numBlocks {
      value.append(contentsOf: self.info)
      value.append(UInt8(i))

      let bytes = try hmac.authenticate(value)
      ret.append(contentsOf: bytes)

      /// update value to use it as input for next iteration
      value = bytes
    }
    return Array(ret.prefix(self.dkLen))
  }
}
