# Supplementary material for: Usable comprehensive-factor authentication for a secure time attendance system
Source: PeerJ Comput Sci. 2021 Aug 16;7:e678. doi: 10.7717/peerj-cs.678 (PMC8384039; doi:10.7717/peerj-cs.678)
Supplement: Supplemental Information 1 [file peerj-cs-07-678-s001.zip › TIME/Pods/CryptoSwift/Sources/CryptoSwift/Int+Extension.swift]

//
//  CryptoSwift
//
//  Created by Marcin Krzyzanowski on 12/08/14.
//  Copyright (C) 2014-2017 Marcin Krzyżanowski <marcin@krzyzanowskim.com>
//  This software is provided 'as-is', without any express or implied warranty.
//
//  In no event will the authors be held liable for any damages arising from the use of this software.
//
//  Permission is granted to anyone to use this software for any purpose,including commercial applications, and to alter it and redistribute it freely, subject to the following restrictions:
//
//  - The origin of this software must not be misrepresented; you must not claim that you wrote the original software. If you use this software in a product, an acknowledgment in the product documentation is required.
//  - Altered source versions must be plainly marked as such, and must not be misrepresented as being the original software.
//  - This notice may not be removed or altered from any source or binary distribution.
//

#if canImport(Darwin)
  import Darwin
#else
  import Glibc
#endif

extension FixedWidthInteger {
  @_transparent
  func bytes(totalBytes: Int = MemoryLayout<Self>.size) -> Array<UInt8> {
    arrayOfBytes(value: self.littleEndian, length: totalBytes)
    // TODO: adjust bytes order
    // var value = self.littleEndian
    // return withUnsafeBytes(of: &value, Array.init).reversed()
  }
}
