# Supplementary material for: Usable comprehensive-factor authentication for a secure time attendance system
Source: PeerJ Comput Sci. 2021 Aug 16;7:e678. doi: 10.7717/peerj-cs.678 (PMC8384039; doi:10.7717/peerj-cs.678)
Supplement: Supplemental Information 1 [file peerj-cs-07-678-s001.zip › TIME/Pods/CryptoSwift/Sources/CryptoSwift/HMAC.swift]

//
//  CryptoSwift
//
//  Copyright (C) 2014-2017 Marcin Krzyżanowski <marcin@krzyzanowskim.com>
//  This software is provided 'as-is', without any express or implied warranty.
//
//  In no event will the authors be held liable for any damages arising from the use of this software.
//
//  Permission is granted to anyone to use this software for any purpose,including commercial applications, and to alter it and redistribute it freely, subject to the following restrictions:
//
//  - The origin of this software must not be misrepresented; you must not claim that you wrote the original software. If you use this software in a product, an acknowledgment in the product documentation is required.
//  - Altered source versions must be plainly marked as such, and must not be misrepresented as being the original software.
//  - This notice may not be removed or altered from any source or binary distribution.
//

public final class HMAC: Authenticator {
  public enum Error: Swift.Error {
    case authenticateError
    case invalidInput
  }

  public enum Variant {
    case sha1, sha256, sha384, sha512, md5

    var digestLength: Int {
      switch self {
        case .sha1:
          return SHA1.digestLength
        case .sha256:
          return SHA2.Variant.sha256.digestLength
        case .sha384:
          return SHA2.Variant.sha384.digestLength
        case .sha512:
          return SHA2.Variant.sha512.digestLength
        case .md5:
          return MD5.digestLength
      }
    }

    func calculateHash(_ bytes: Array<UInt8>) -> Array<UInt8> {
      switch self {
        case .sha1:
          return Digest.sha1(bytes)
        case .sha256:
          return Digest.sha256(bytes)
        case .sha384:
          return Digest.sha384(bytes)
        case .sha512:
          return Digest.sha512(bytes)
        case .md5:
          return Digest.md5(bytes)
      }
    }

    func blockSize() -> Int {
      switch self {
        case .md5:
          return MD5.blockSize
        case .sha1, .sha256:
          return 64
        case .sha384, .sha512:
          return 128
      }
    }
  }

  var key: Array<UInt8>
  let variant: Variant

  public init(key: Array<UInt8>, variant: HMAC.Variant = .md5) {
    self.variant = variant
    self.key = key

    if key.count > variant.blockSize() {
      let hash = variant.calculateHash(key)
      self.key = hash
    }

    if key.count < variant.blockSize() {
      self.key = ZeroPadding().add(to: key, blockSize: variant.blockSize())
    }
  }

  // MARK: Authenticator

  public func authenticate(_ bytes: Array<UInt8>) throws -> Array<UInt8> {
    var opad = Array<UInt8>(repeating: 0x5c, count: variant.blockSize())
    for idx in self.key.indices {
      opad[idx] = self.key[idx] ^ opad[idx]
    }
    var ipad = Array<UInt8>(repeating: 0x36, count: variant.blockSize())
    for idx in self.key.indices {
      ipad[idx] = self.key[idx] ^ ipad[idx]
    }

    let ipadAndMessageHash = self.variant.calculateHash(ipad + bytes)
    let result = self.variant.calculateHash(opad + ipadAndMessageHash)

    // return Array(result[0..<10]) // 80 bits
    return result
  }
}
